# Supplementary material for: Identification of Microbiota Biomarkers With Orthologous Gene Annotation for Type 2 Diabetes
Source: Front Microbiol. 2021 Jul 9;12:711244. doi: 10.3389/fmicb.2021.711244 (PMC8299781; doi:10.3389/fmicb.2021.711244)
Supplement: Supplementary Table 1 — Ranked eggNOG features by mRMR. [file Table_1.XLSX]

## Sheet: Sheet1
Rank	Feature
1	NOG275679
2	COG4678
3	NOG70379
4	NOG10530
5	COG0810
6	COG0243
7	NOG324486
8	NOG10878
9	COG5301
10	NOG126236
11	NOG117343
12	NOG41897
13	NOG311656
14	NOG128175
15	NOG69100
16	COG3188
17	COG0068
18	NOG131296
19	NOG41553
20	NOG244658
21	NOG87607
22	COG3885
23	COG0031
24	NOG10946
25	COG3704
26	COG1902
27	NOG41268
28	NOG71277
29	NOG71685
30	NOG294082
31	NOG07477
32	NOG283073
33	NOG246343
34	NOG67790
35	NOG14976
36	NOG139599
37	COG3468
38	NOG70229
39	NOG235891
40	NOG259634
41	NOG270031
42	NOG117208
43	NOG286736
44	NOG305823
45	NOG147347
46	NOG124937
47	NOG270156
48	NOG140524
49	COG4253
50	NOG251312
51	COG1975
52	NOG41439
53	NOG39318
54	NOG329733
55	COG1072
56	NOG115648
57	COG2974
58	COG4292
59	NOG303560
60	COG1168
61	NOG42766
62	NOG268774
63	NOG116050
64	NOG264145
65	COG3539
66	NOG83615
67	NOG150680
68	COG1053
69	NOG314613
70	NOG135938
71	NOG73206
72	NOG274375
73	NOG80286
74	NOG06545
75	COG0574
76	NOG115374
77	NOG17008
78	NOG310796
79	NOG73960
80	NOG304601
81	COG3121
82	COG2863
83	NOG76904
84	NOG282796
85	NOG137692
86	NOG309960
87	NOG149567
88	COG3875
89	NOG71163
90	NOG243766
91	NOG148604
92	NOG243197
93	NOG146855
94	NOG67755
95	NOG147314
96	COG1114
97	NOG123960
98	NOG72583
99	NOG131137
100	NOG16406
101	NOG14865
102	NOG296782
103	COG0446
104	COG2604
105	COG0303
106	NOG130585
107	NOG145173
108	NOG70472
109	NOG06659
110	NOG150566
111	NOG240037
112	NOG129335
113	NOG301962
114	NOG10975
115	NOG78284
116	COG1252
117	NOG146252
118	NOG116256
119	NOG06525
120	NOG320579
121	NOG284680
122	NOG287297
123	NOG07106
124	COG1473
125	NOG146754
126	NOG265965
127	NOG140521
128	COG4456
129	NOG119513
130	COG3504
131	NOG72083
132	COG2454
133	NOG150465
134	NOG128839
135	NOG276431
136	NOG257717
137	NOG27013
138	COG4892
139	NOG10031
140	COG1641
141	COG3515
142	NOG269439
143	NOG87798
144	NOG295574
145	NOG121677
146	NOG12604
147	NOG13679
148	NOG298591
149	COG1878
150	COG2977
151	COG4540
152	NOG83867
153	NOG284640
154	NOG277128
155	COG0465
156	NOG116382
157	NOG39898
158	NOG327440
159	NOG289674
160	COG3685
161	NOG131677
162	COG4987
163	NOG325298
164	NOG274250
165	NOG296066
166	NOG137024
167	NOG249924
168	COG1529
169	NOG114371
170	NOG87433
171	NOG138402
172	NOG28214
173	NOG40110
174	NOG251842
175	NOG239366
176	COG3716
177	NOG40316
178	COG3536
179	NOG80001
180	COG3055
181	NOG282746
182	NOG47727
183	NOG150955
184	COG2068
185	NOG83188
186	NOG133367
187	NOG84167
188	NOG266027
189	COG4733
190	COG4955
191	NOG47700
192	NOG281669
193	NOG329212
194	COG0247
195	NOG148660
196	NOG271646
197	NOG257128
198	COG2610
199	NOG29057
200	NOG329013
201	NOG39063
202	COG3311
203	NOG69811
204	NOG14236
205	NOG114410
206	NOG12981
207	NOG125452
208	NOG318893
209	NOG257524
210	NOG85911
211	COG1574
212	COG5566
213	NOG42729
214	NOG327802
215	NOG10866
216	COG0410
217	NOG09312
218	NOG263124
219	COG4814
220	COG5586
221	NOG275414
222	NOG235619
223	NOG130312
224	NOG138108
225	COG1593
226	NOG44085
227	COG4319
228	NOG285090
229	NOG263075
230	NOG75506
231	COG1804
232	NOG113980
233	NOG327850
234	NOG87790
235	NOG308033
236	NOG125454
237	NOG150308
238	NOG86601
239	NOG131720
240	NOG243195
241	NOG145269
242	COG2049
243	NOG290585
244	NOG278155
245	COG3645
246	COG2846
247	NOG113331
248	NOG297842
249	COG1113
250	NOG10550
251	NOG77481
252	COG0384
253	NOG308088
254	NOG257943
255	NOG148650
256	COG4641
257	NOG18483
258	COG0046
259	NOG122218
260	NOG45105
261	COG1958
262	NOG40885
263	COG3276
264	NOG301598
265	NOG317204
266	COG2898
267	NOG268131
268	COG3793
269	NOG145158
270	COG0009
271	COG3333
272	NOG85513
273	NOG68527
274	NOG288530
275	NOG126836
276	NOG305110
277	NOG313590
278	NOG249175
279	NOG06388
280	NOG15182
281	COG1342
282	COG5283
283	NOG289519
284	NOG245115
285	NOG45062
286	NOG39342
287	COG0832
288	NOG40948
289	NOG134897
290	COG1058
291	NOG11431
292	NOG267339
293	NOG27515
294	NOG14711
295	COG1032
296	COG4883
297	NOG258427
298	NOG83125
299	NOG287129
300	NOG11914
301	COG0651
302	NOG313479
303	NOG148674
304	COG5534
305	NOG113548
306	NOG261940
307	NOG72467
308	NOG116504
309	NOG148857
310	NOG81725
311	NOG241079
312	NOG78989
313	NOG04006
314	NOG271709
315	NOG77609
316	NOG39252
317	COG2352
318	NOG04179
319	NOG47915
320	COG2819
321	NOG299229
322	COG4644
323	NOG74157
324	NOG73264
325	COG3758
326	NOG85410
327	NOG75981
328	NOG285419
329	NOG87264
330	COG0791
331	COG4149
332	NOG277686
333	NOG257041
334	NOG329952
335	NOG328762
336	COG1426
337	NOG284062
338	NOG328185
339	NOG328397
340	NOG262245
341	NOG128358
342	COG0117
343	NOG113152
344	NOG68428
345	NOG289920
346	NOG121336
347	NOG247356
348	NOG328204
349	COG4650
350	NOG244892
351	NOG85163
352	COG1512
353	NOG238192
354	NOG139314
355	NOG275914
356	NOG137601
357	COG0437
358	NOG40012
359	NOG282895
360	NOG124705
361	NOG47988
362	NOG73548
363	NOG269534
364	NOG25232
365	NOG306480
366	COG2936
367	NOG280633
368	COG4795
369	COG4932
370	NOG06512
371	NOG113403
372	COG1171
373	NOG129832
374	NOG74684
375	NOG285034
376	NOG75068
377	NOG14708
378	NOG116161
379	COG5319
380	NOG267160
381	NOG248138
382	NOG326911
383	NOG146777
384	NOG14386
385	NOG72933
386	NOG07232
387	NOG13118
388	COG3203
389	NOG318927
390	NOG319514
391	NOG277766
392	NOG295934
393	NOG145912
394	NOG72625
395	NOG132038
396	COG0129
397	NOG252904
398	COG5210
399	NOG81196
400	NOG240161
401	NOG329272
402	COG3836
403	NOG114590
404	NOG149194
405	NOG147582
406	NOG77992
407	NOG12376
408	COG3315
409	COG5619
410	NOG80891
411	COG1620
412	NOG149228
413	NOG42943
414	NOG25627
415	NOG290283
416	NOG321157
417	NOG324296
418	NOG42066
419	COG0493
420	NOG305243
421	NOG114955
422	NOG41331
423	NOG150099
424	COG1638
425	NOG113717
426	NOG114675
427	NOG274747
428	NOG279859
429	NOG81540
430	NOG77897
431	NOG82072
432	NOG149402
433	COG3772
434	NOG247378
435	NOG279913
436	NOG113539
437	NOG124805
438	NOG39700
439	NOG308592
440	COG5584
441	NOG260395
442	COG2321
443	NOG322285
444	NOG147870
445	COG1197
446	NOG272080
447	NOG313565
448	NOG330212
449	NOG39082
450	COG2080
451	COG0790
452	NOG11085
453	NOG129657
454	NOG239324
455	NOG120152
456	NOG278621
457	NOG06362
458	NOG77786
459	NOG116585
460	NOG72929
461	NOG150862
462	NOG130238
463	NOG252848
464	COG3181
465	NOG265487
466	NOG45971
467	NOG76059
468	NOG315671
469	NOG113108
470	NOG138572
471	NOG315444
472	NOG115214
473	NOG130155
474	NOG40406
475	COG0683
476	NOG289021
477	NOG262009
478	NOG39860
479	NOG264891
480	COG0680
481	NOG40270
482	NOG133409
483	NOG146180
484	NOG281027
485	NOG282418
486	COG1960
487	NOG121839
488	NOG314661
489	NOG67855
490	NOG316799
491	NOG250569
492	NOG274337
493	NOG70994
494	NOG329697
495	NOG08515
496	NOG146118
497	NOG38811
498	NOG120581
499	NOG295170
500	COG1775
501	NOG148636
502	NOG281550
503	NOG147923
504	NOG87345
505	NOG262394
506	NOG285682
507	NOG87519
508	NOG293027
509	NOG77090
510	COG0554
511	NOG294770
512	NOG300893
513	NOG317756
514	NOG79852
515	NOG115839
516	COG5147
517	NOG25801
518	COG3384
519	NOG253614
520	NOG325341
521	NOG305780
522	NOG149288
523	COG1185
524	NOG05782
525	NOG151338
526	NOG127059
527	NOG10896
528	COG1118
529	NOG272706
530	NOG86081
531	NOG150299
532	NOG256386
533	COG5013
534	NOG292773
535	NOG258593
536	NOG242382
537	NOG149800
538	COG0491
539	NOG122867
540	NOG39827
541	COG0725
542	NOG129487
543	NOG127504
544	NOG47235
545	COG0748
546	NOG123561
547	COG0556
548	NOG322960
549	NOG316775
550	NOG285762
551	NOG14455
552	NOG28944
553	NOG311019
554	NOG290373
555	NOG147483
556	NOG304323
557	NOG11652
558	NOG262596
559	NOG74776
560	COG5280
561	NOG45339
562	NOG134464
563	NOG119181
564	NOG39683
565	COG0601
566	NOG77372
567	NOG272459
568	NOG319466
569	NOG06480
570	NOG70950
571	NOG115208
572	NOG79597
573	NOG113470
574	NOG81642
575	NOG130892
576	NOG117936
577	NOG300635
578	NOG86243
579	NOG71681
580	NOG256951
581	COG3785
582	COG5525
583	NOG114790
584	NOG85556
585	NOG78615
586	NOG263285
587	NOG10160
588	NOG133723
589	NOG270945
590	COG3199
591	NOG269999
592	NOG296208
593	NOG239386
594	NOG282216
595	NOG149884
596	NOG71598
597	NOG81629
598	NOG113369
599	NOG296246
600	NOG85282
601	COG0715
602	NOG13639
603	NOG71989
604	NOG76858
605	COG2707
606	NOG235613
607	NOG123669
608	NOG274032
609	NOG275027
610	NOG71393
611	NOG132274
612	NOG45836
613	COG3444
614	NOG327823
615	NOG46507
616	COG5295
617	COG5529
618	NOG140446
619	COG0831
620	COG3299
621	NOG256207
622	NOG139569
623	NOG68569
624	COG4964
625	NOG309531
626	COG0675
627	COG4959
628	NOG308919
629	NOG255831
630	NOG78584
631	NOG119156
632	COG3210
633	NOG145824
634	NOG45601
635	COG4663
636	NOG253539
637	COG0431
638	NOG294212
639	NOG294402
640	COG4643
641	COG1213
642	NOG14544
643	NOG75956
644	NOG117529
645	COG3609
646	NOG120298
647	NOG46416
648	NOG329876
649	COG1331
650	NOG247582
651	NOG136400
652	NOG10523
653	NOG126586
654	COG1111
655	NOG328226
656	COG5302
657	NOG117918
658	COG2379
659	COG2046
660	NOG134629
661	NOG297026
662	NOG121923
663	NOG19607
664	COG3246
665	NOG242698
666	NOG10687
667	NOG80451
668	NOG290442
669	NOG44324
670	NOG71160
671	NOG116652
672	COG3260
673	NOG314224
674	NOG281685
675	NOG330842
676	NOG81641
677	NOG287044
678	COG0846
679	NOG248522
680	NOG321614
681	NOG06528
682	NOG73416
683	NOG83018
684	NOG257050
685	NOG84309
686	NOG278251
687	NOG09716
688	COG1823
689	NOG115986
690	NOG84848
691	NOG280084
692	NOG145762
693	NOG272462
694	NOG130632
695	COG3023
696	NOG76118
697	NOG275983
698	NOG75418
699	NOG04076
700	COG1716
701	NOG298682
702	NOG28727
703	NOG70266
704	COG1850
705	NOG123980
706	NOG283300
707	COG3142
708	NOG254183
709	NOG120140
710	COG1802
711	NOG129993
712	COG1190
713	NOG302889
714	NOG276453
715	NOG80964
716	COG2040
717	NOG138293
718	NOG147337
719	NOG131744
720	NOG120150
721	NOG134071
722	NOG313326
723	COG0405
724	NOG293828
725	NOG75450
726	NOG114146
727	NOG74213
728	COG4640
729	NOG148653
730	COG2193
731	NOG79415
732	COG0310
733	NOG113532
734	NOG133212
735	NOG05972
736	COG3192
737	NOG314082
738	NOG12396
739	NOG42751
740	COG0679
741	NOG132827
742	NOG83402
743	NOG309675
744	NOG120776
745	NOG43235
746	NOG244079
747	NOG249900
748	NOG131310
749	NOG74678
750	NOG146670
751	NOG12070
752	NOG246527
753	COG4321
754	NOG139897
755	NOG280678
756	NOG13508
757	COG1985
758	NOG13520
759	NOG124148
760	NOG10915
761	NOG46267
762	NOG75778
763	NOG06430
764	NOG260770
765	NOG139374
766	COG0522
767	COG3256
768	NOG147526
769	NOG86577
770	NOG242403
771	COG1653
772	COG1223
773	COG2072
774	COG2078
775	NOG113094
776	COG3051
777	NOG268511
778	NOG137405
779	COG1140
780	NOG258518
781	COG5353
782	NOG44776
783	NOG12259
784	NOG71166
785	COG4766
786	NOG72739
787	NOG83592
788	NOG236155
789	COG1122
790	NOG12968
791	NOG16038
792	NOG309882
793	NOG328957
794	NOG40861
795	NOG261938
796	NOG290461
797	NOG266616
798	NOG253473
799	NOG283117
800	NOG129804
801	NOG81848
802	NOG308524
803	NOG70903
804	NOG295175
805	COG1502
806	NOG150678
807	COG4382
808	NOG129064
809	NOG131750
810	COG5512
811	NOG87434
812	NOG73404
813	NOG245750
814	NOG331329
815	NOG149203
816	NOG123193
817	NOG140548
818	NOG276054
819	NOG69927
820	NOG125608
821	NOG145447
822	NOG304329
823	NOG81223
824	COG1691
825	COG2133
826	NOG285103
827	NOG138690
828	NOG74653
829	NOG86847
830	COG2135
831	NOG257315
832	NOG134221
833	COG4731
834	COG1397
835	NOG288950
836	NOG118669
837	NOG147539
838	COG0538
839	NOG139313
840	NOG322851
841	NOG304453
842	NOG273013
843	NOG18982
844	NOG80040
845	NOG145101
846	NOG272035
847	NOG278256
848	NOG06453
849	NOG270443
850	NOG72956
851	COG2132
852	NOG300167
853	NOG287017
854	NOG148052
855	NOG316924
856	NOG86761
857	NOG267806
858	NOG113786
859	NOG126083
860	NOG15817
861	NOG269384
862	NOG288428
863	NOG70855
864	NOG278334
865	NOG296992
866	NOG133669
867	NOG11305
868	NOG122552
869	NOG137849
870	NOG324694
871	COG3958
872	NOG79222
873	NOG317162
874	NOG87355
875	NOG273556
876	NOG12470
877	NOG131887
878	NOG74125
879	NOG284257
880	NOG121753
881	NOG148132
882	NOG299240
883	COG2376
884	NOG134528
885	NOG129627
886	NOG281622
887	NOG250528
888	NOG310134
889	NOG307068
890	NOG310467
891	NOG307838
892	NOG257558
893	NOG303391
894	NOG147402
895	NOG293527
896	NOG149898
897	COG0789
898	NOG04079
899	NOG76614
900	NOG10675
901	COG0786
902	NOG136754
903	COG4220
904	NOG83682
905	NOG266550
906	COG2346
907	NOG273619
908	COG0474
909	NOG126271
910	NOG117058
911	COG2188
912	NOG245005
913	NOG248698
914	COG4262
915	NOG06961
916	NOG294629
917	NOG120920
918	COG1328
919	NOG69658
920	NOG39275
921	NOG87360
922	NOG13741
923	NOG261869
924	NOG135942
925	COG4373
926	NOG131008
927	COG1471
928	NOG12842
929	NOG130704
930	NOG83538
931	NOG321851
932	NOG131705
933	COG4043
934	NOG80784
935	NOG284588
936	NOG44265
937	COG0542
938	NOG12962
939	NOG280383
940	NOG27469
941	NOG120812
942	NOG25781
943	NOG13832
944	NOG318075
945	NOG317967
946	COG5266
947	COG4499
948	NOG146973
949	NOG06370
950	NOG275445
951	NOG75880
952	NOG126642
953	NOG145451
954	COG0045
955	NOG120046
956	COG4857
957	NOG12833
958	NOG10787
959	NOG148894
960	NOG293089
961	NOG329849
962	COG1441
963	NOG147860
964	COG0712
965	NOG284831
966	NOG287262
967	COG0381
968	COG5464
969	NOG41737
970	NOG289640
971	NOG281196
972	COG1740
973	NOG71122
974	NOG283836
975	NOG68294
976	NOG240379
977	NOG83013
978	NOG123230
979	COG0508
980	NOG261147
981	COG3426
982	NOG299604
983	NOG42557
984	NOG263417
985	NOG117307
986	NOG117762
987	NOG273421
988	NOG250518
989	COG1852
990	NOG262119
991	NOG249710
992	NOG298964
993	NOG264364
994	NOG139266
995	NOG133867
996	NOG303039
997	COG0389
998	NOG29409
999	NOG82691
1000	NOG123772
1001	NOG256022
1002	NOG14269
1003	NOG68416
1004	COG0733
1005	COG4533
1006	NOG235926
1007	NOG315405
1008	NOG327389
1009	NOG236108
1010	NOG137074
1011	NOG149855
1012	NOG74502
1013	COG0804
1014	NOG136367
1015	NOG296983
1016	NOG117123
1017	NOG85063
1018	NOG320353
1019	NOG81660
1020	COG3953
1021	NOG256992
1022	NOG238521
1023	COG3859
1024	NOG327492
1025	COG3736
1026	NOG47556
1027	NOG26848
1028	COG3097
1029	COG0378
1030	NOG124711
1031	NOG235737
1032	NOG308230
1033	NOG315578
1034	NOG256783
1035	NOG280042
1036	NOG307624
1037	NOG43325
1038	COG5265
1039	NOG10907
1040	NOG266567
1041	NOG145734
1042	COG1403
1043	NOG290012
1044	COG3071
1045	NOG114658
1046	NOG292093
1047	NOG325887
1048	COG0067
1049	NOG85620
1050	NOG46685
1051	NOG12718
1052	NOG306478
1053	NOG117592
1054	NOG44851
1055	COG0394
1056	NOG82468
1057	COG4161
1058	COG2086
1059	NOG78438
1060	NOG115732
1061	NOG253963
1062	NOG322307
1063	NOG130572
1064	NOG84703
1065	COG4541
1066	NOG71390
1067	COG1915
1068	NOG126190
1069	NOG134634
1070	COG1073
1071	NOG328773
1072	COG0362
1073	NOG263589
1074	NOG270963
1075	NOG307025
1076	NOG244250
1077	NOG290721
1078	COG2373
1079	NOG306131
1080	NOG134729
1081	COG5263
1082	NOG251023
1083	COG3846
1084	COG5411
1085	NOG292546
1086	NOG71126
1087	NOG260866
1088	NOG46151
1089	COG3653
1090	NOG280812
1091	COG1857
1092	NOG129071
1093	NOG84819
1094	NOG267240
1095	NOG270941
1096	NOG139179
1097	NOG40278
1098	NOG260375
1099	NOG40130
1100	NOG271403
1101	NOG238793
1102	NOG47563
1103	NOG79641
1104	COG1464
1105	NOG10218
1106	NOG77623
1107	NOG82675
1108	NOG295736
1109	COG2893
1110	COG3745
1111	NOG81828
1112	COG1124
1113	COG2916
1114	NOG139053
1115	NOG292065
1116	COG3519
1117	COG1632
1118	COG4286
1119	COG1275
1120	NOG317312
1121	COG0778
1122	COG4067
1123	COG2261
1124	NOG83252
1125	NOG281561
1126	COG4145
1127	NOG316238
1128	NOG282750
1129	NOG273271
1130	NOG287107
1131	NOG67942
1132	NOG80579
1133	NOG67811
1134	NOG249406
1135	NOG74878
1136	COG0150
1137	COG3675
1138	COG2010
1139	NOG113945
1140	COG3677
1141	NOG138080
1142	NOG321334
1143	COG5329
1144	NOG137548
1145	NOG79623
1146	NOG150895
1147	NOG127893
1148	NOG77453
1149	NOG39237
1150	NOG136914
1151	COG1526
1152	NOG264786
1153	NOG257885
1154	NOG122040
1155	NOG41920
1156	COG0654
1157	COG1296
1158	NOG72921
1159	NOG69919
1160	NOG17503
1161	NOG74147
1162	NOG140668
1163	NOG117387
1164	NOG129253
1165	NOG117377
1166	NOG69923
1167	COG0672
1168	COG3209
1169	NOG85146
1170	COG3469
1171	COG4704
1172	COG5032
1173	COG1376
1174	NOG83361
1175	NOG286181
1176	NOG315109
1177	NOG81261
1178	NOG150348
1179	NOG114060
1180	COG3914
1181	NOG117963
1182	NOG73007
1183	NOG73695
1184	NOG314872
1185	NOG282383
1186	COG4383
1187	NOG290957
1188	COG0281
1189	NOG328303
1190	NOG151118
1191	NOG73729
1192	NOG256328
1193	NOG291989
1194	NOG06626
1195	NOG132984
1196	NOG295258
1197	NOG05966
1198	COG1074
1199	NOG25879
1200	NOG304594
1201	COG5026
1202	NOG119422
1203	NOG121229
1204	NOG245972
1205	COG3617
1206	NOG17062
1207	NOG293752
1208	NOG279715
1209	NOG09349
1210	NOG281280
1211	NOG301610
1212	NOG320692
1213	NOG136090
1214	NOG05497
1215	COG1109
1216	NOG277808
1217	NOG290824
1218	NOG326415
1219	NOG148305
1220	NOG136344
1221	NOG248646
1222	NOG85669
1223	NOG13319
1224	COG3972
1225	COG4577
1226	NOG330086
1227	COG0520
1228	NOG114261
1229	NOG276219
1230	COG3223
1231	NOG247059
1232	NOG273604
1233	NOG09683
1234	NOG241319
1235	NOG78401
1236	NOG81315
1237	NOG18824
1238	NOG134940
1239	NOG150882
1240	NOG39075
1241	COG3377
1242	NOG85156
1243	NOG243627
1244	NOG267006
1245	NOG285698
1246	NOG254795
1247	NOG83988
1248	NOG47565
1249	NOG243562
1250	NOG44642
1251	NOG09708
1252	NOG315703
1253	COG1194
1254	NOG72322
1255	NOG256036
1256	NOG247303
1257	NOG68147
1258	COG0740
1259	COG4625
1260	NOG04881
1261	NOG260701
1262	NOG136877
1263	NOG148131
1264	NOG251595
1265	NOG279911
1266	NOG78822
1267	COG0599
1268	NOG81129
1269	NOG41713
1270	NOG40925
1271	NOG255936
1272	NOG134972
1273	NOG85477
1274	NOG121515
1275	COG0580
1276	NOG137526
1277	NOG310339
1278	NOG253380
1279	NOG87518
1280	NOG137512
1281	NOG87323
1282	NOG120058
1283	NOG118509
1284	NOG149946
1285	COG2011
1286	COG2901
1287	NOG80318
1288	NOG326454
1289	NOG286807
1290	NOG283891
1291	NOG277847
1292	NOG38930
1293	NOG136610
1294	NOG45190
1295	COG1556
1296	COG3171
1297	COG2165
1298	NOG302648
1299	COG3589
1300	COG4471
1301	NOG274813
1302	NOG39246
1303	NOG72109
1304	COG1964
1305	NOG70466
1306	NOG70479
1307	NOG83073
1308	COG2918
1309	NOG79425
1310	NOG81686
1311	NOG125288
1312	NOG08878
1313	NOG81099
1314	COG0436
1315	NOG131146
1316	NOG256223
1317	NOG295411
1318	NOG321781
1319	COG0857
1320	NOG69531
1321	NOG72948
1322	NOG320359
1323	COG1108
1324	NOG311116
1325	NOG40738
1326	NOG78341
1327	NOG81937
1328	NOG263232
1329	NOG46913
1330	NOG329900
1331	COG5030
1332	NOG327589
1333	NOG17480
1334	COG5617
1335	NOG74743
1336	COG1479
1337	NOG314658
1338	COG1012
1339	NOG325272
1340	NOG255117
1341	NOG243564
1342	NOG74348
1343	NOG77479
1344	NOG120945
1345	NOG46424
1346	NOG86435
1347	NOG13707
1348	NOG311171
1349	NOG245784
1350	NOG145057
1351	NOG07363
1352	NOG78492
1353	COG3567
1354	COG2865
1355	NOG291966
1356	NOG29099
1357	NOG258073
1358	NOG239060
1359	NOG328553
1360	NOG274664
1361	NOG250165
1362	NOG85393
1363	NOG309593
1364	NOG117565
1365	NOG321447
1366	NOG319121
1367	COG3936
1368	NOG307635
1369	NOG273370
1370	NOG238480
1371	COG0563
1372	NOG84174
1373	NOG329252
1374	NOG243532
1375	NOG10084
1376	NOG236360
1377	COG2067
1378	NOG135217
1379	NOG150585
1380	NOG263431
1381	NOG261667
1382	NOG258883
1383	NOG284484
1384	NOG247336
1385	NOG301629
1386	NOG299414
1387	NOG291613
1388	NOG238374
1389	NOG247550
1390	COG1048
1391	NOG149917
1392	NOG251411
1393	NOG283393
1394	NOG326455
1395	NOG246454
1396	COG3829
1397	NOG243263
1398	NOG301847
1399	NOG272678
1400	NOG269123
1401	NOG15804
1402	NOG281609
1403	NOG329886
1404	COG5546
1405	COG4862
1406	NOG76953
1407	COG2303
1408	NOG297759
1409	NOG247548
1410	NOG146084
1411	COG0837
1412	NOG241214
1413	NOG239789
1414	NOG269151
1415	COG0690
1416	NOG139009
1417	NOG114283
1418	NOG131379
1419	NOG235588
1420	NOG313247
1421	NOG246230
1422	NOG10891
1423	NOG123534
1424	NOG76277
1425	NOG112958
1426	NOG41274
1427	NOG133928
1428	NOG285329
1429	COG3933
1430	COG4858
1431	NOG326958
1432	NOG285459
1433	NOG11435
1434	NOG121978
1435	NOG74748
1436	COG2759
1437	NOG268496
1438	NOG78283
1439	NOG122122
1440	COG2005
1441	NOG85813
1442	NOG40935
1443	NOG69557
1444	NOG243279
1445	COG3898
1446	NOG135396
1447	NOG258290
1448	NOG40761
1449	NOG293821
1450	COG5240
1451	NOG86201
1452	NOG259584
1453	NOG118301
1454	NOG325343
1455	NOG85613
1456	NOG331881
1457	COG2258
1458	NOG86444
1459	NOG75761
1460	NOG271814
1461	NOG283272
1462	NOG140159
1463	NOG300755
1464	NOG312015
1465	NOG259974
1466	NOG82285
1467	NOG116616
1468	NOG125407
1469	NOG80619
1470	NOG76321
1471	NOG307884
1472	NOG291326
1473	NOG308234
1474	NOG76659
1475	NOG330938
1476	NOG127048
1477	NOG12523
1478	NOG146807
1479	NOG151280
1480	NOG125741
1481	NOG72446
1482	NOG294151
1483	NOG114022
1484	NOG307894
1485	NOG331837
1486	NOG303531
1487	NOG145439
1488	NOG87343
1489	NOG255660
1490	COG5272
1491	COG1455
1492	NOG127638
1493	NOG290923
1494	COG2948
1495	NOG324307
1496	NOG264294
1497	NOG84368
1498	NOG282420
1499	NOG326271
1500	NOG279467
1501	NOG117007
1502	COG3499
1503	NOG307272
1504	NOG290392
1505	NOG300866
1506	NOG46236
1507	NOG128509
1508	COG1516
1509	NOG327296
1510	NOG315241
1511	NOG40218
1512	NOG250359
1513	NOG314574
1514	NOG299122
1515	NOG263917
1516	NOG237330
1517	NOG293033
1518	COG0768
1519	NOG73630
1520	NOG06516
1521	NOG146005
1522	COG0305
1523	COG3555
1524	NOG255081
1525	NOG137746
1526	NOG283846
1527	NOG76612
1528	NOG124873
1529	NOG69617
1530	NOG249671
1531	COG1383
1532	NOG07007
1533	NOG303535
1534	NOG256408
1535	NOG136796
1536	NOG252415
1537	NOG119808
1538	COG1609
1539	NOG247079
1540	NOG134709
1541	NOG79299
1542	NOG304760
1543	NOG150351
1544	NOG328224
1545	COG3681
1546	COG5228
1547	NOG86056
1548	NOG119020
1549	NOG329210
1550	NOG248556
1551	NOG127445
1552	NOG274341
1553	NOG283247
1554	NOG250816
1555	NOG307661
1556	NOG116519
1557	NOG47302
1558	NOG122108
1559	NOG243604
1560	NOG116678
1561	NOG331552
1562	NOG297303
1563	NOG307529
1564	NOG267703
1565	NOG148209
1566	NOG84084
1567	NOG139843
1568	NOG255056
1569	NOG86763
1570	NOG327218
1571	COG0689
1572	NOG308712
1573	NOG282741
1574	NOG132648
1575	NOG44493
1576	NOG16122
1577	NOG80049
1578	NOG311859
1579	NOG150846
1580	NOG139687
1581	NOG276246
1582	NOG68927
1583	COG4461
1584	NOG74274
1585	NOG249538
1586	NOG315905
1587	NOG19807
1588	NOG256279
1589	NOG81930
1590	NOG314174
1591	NOG131043
1592	NOG311781
1593	NOG81085
1594	NOG265275
1595	COG0277
1596	NOG149222
1597	NOG294351
1598	NOG314035
1599	NOG327842
1600	NOG260744
1601	COG3102
1602	NOG319132
1603	COG1172
1604	COG5514
1605	NOG73379
1606	NOG10009
1607	NOG303609
1608	NOG237435
1609	NOG41562
1610	NOG291324
1611	COG0043
1612	NOG254817
1613	NOG146248
1614	NOG259965
1615	NOG134526
1616	NOG150381
1617	NOG149148
1618	NOG313439
1619	NOG326923
1620	COG1840
1621	NOG145327
1622	NOG47903
1623	NOG73482
1624	NOG71019
1625	NOG317170
1626	NOG321659
1627	NOG86156
1628	NOG124035
1629	NOG302149
1630	NOG121074
1631	NOG127798
1632	NOG139799
1633	NOG281773
1634	NOG73678
1635	NOG243886
1636	NOG78577
1637	NOG299793
1638	NOG319701
1639	NOG328654
1640	NOG133051
1641	COG1220
1642	NOG80602
1643	COG3769
1644	NOG314341
1645	NOG269936
1646	NOG277300
1647	NOG15431
1648	NOG124333
1649	NOG295296
1650	NOG321434
1651	NOG80563
1652	NOG313877
1653	NOG139306
1654	COG0700
1655	NOG253999
1656	NOG317163
1657	COG2269
1658	COG1601
1659	NOG261987
1660	NOG82150
1661	NOG83401
1662	NOG310442
1663	COG0513
1664	NOG148654
1665	COG3057
1666	NOG87526
1667	NOG292605
1668	NOG150798
1669	NOG257004
1670	NOG294598
1671	NOG312282
1672	NOG329605
1673	NOG268592
1674	NOG310882
1675	NOG310841
1676	NOG325495
1677	NOG78912
1678	NOG82535
1679	NOG271407
1680	NOG146061
1681	NOG150762
1682	NOG75996
1683	NOG286707
1684	NOG86599
1685	NOG87055
1686	NOG84227
1687	NOG251994
1688	NOG77782
1689	NOG293613
1690	NOG310365
1691	NOG244555
1692	NOG77116
1693	NOG124590
1694	NOG328464
1695	COG2911
1696	NOG255912
1697	NOG324702
1698	NOG326290
1699	NOG77312
1700	NOG316754
1701	COG0289
1702	NOG262401
1703	NOG136841
1704	NOG79506
1705	NOG69087
1706	NOG303492
1707	NOG303673
1708	NOG117059
1709	NOG322385
1710	NOG130394
1711	NOG324749
1712	NOG283451
1713	NOG262875
1714	NOG242451
1715	COG3688
1716	NOG147397
1717	NOG72863
1718	NOG70411
1719	NOG331193
1720	NOG245664
1721	NOG40276
1722	NOG254903
1723	COG3925
1724	NOG255574
1725	NOG26262
1726	NOG322185
1727	NOG134215
1728	NOG315339
1729	NOG283395
1730	NOG131180
1731	NOG26211
1732	NOG303174
1733	NOG292662
1734	NOG130314
1735	NOG271337
1736	NOG262168
1737	NOG46381
1738	COG4313
1739	NOG248216
1740	NOG44781
1741	NOG150989
1742	NOG11888
1743	NOG321194
1744	NOG237674
1745	COG1530
1746	NOG38820
1747	NOG293305
1748	COG3074
1749	NOG150967
1750	NOG319187
1751	NOG302427
1752	COG4495
1753	NOG11545
1754	NOG117537
1755	NOG248095
1756	NOG124537
1757	NOG86906
1758	NOG275572
1759	NOG284685
1760	NOG311293
1761	NOG290804
1762	NOG315043
1763	NOG299868
1764	NOG128251
1765	NOG138546
1766	NOG315733
1767	NOG150109
1768	NOG39022
1769	NOG284060
1770	NOG71004
1771	NOG114315
1772	NOG267713
1773	COG2042
1774	NOG147345
1775	NOG116671
1776	NOG81358
1777	NOG116154
1778	NOG04045
1779	NOG69731
1780	NOG252782
1781	NOG306058
1782	NOG114931
1783	NOG298097
1784	NOG287855
1785	NOG77530
1786	NOG276224
1787	NOG139011
1788	NOG134296
1789	COG4053
1790	COG4479
1791	NOG149921
1792	NOG302465
1793	NOG269612
1794	NOG146123
1795	NOG246497
1796	NOG303133
1797	NOG69343
1798	NOG11062
1799	NOG04844
1800	NOG81429
1801	NOG250978
1802	NOG266407
1803	NOG295848
1804	NOG258144
1805	NOG122553
1806	NOG328861
1807	COG1591
1808	NOG242248
1809	COG4264
1810	NOG42714
1811	NOG315945
1812	NOG285925
1813	NOG128991
1814	NOG130429
1815	NOG262375
1816	COG3169
1817	NOG288370
1818	NOG68096
1819	NOG263126
1820	NOG47495
1821	NOG236657
1822	NOG242182
1823	NOG74852
1824	NOG288305
1825	NOG122606
1826	COG1365
1827	NOG133533
1828	NOG258281
1829	NOG118025
1830	COG4134
1831	NOG44057
1832	NOG248284
1833	NOG40360
1834	NOG131319
1835	NOG146744
1836	NOG320621
1837	COG4010
1838	NOG287123
1839	NOG76826
1840	NOG262034
1841	NOG132347
1842	NOG238978
1843	NOG117631
1844	NOG244626
1845	NOG116920
1846	NOG14462
1847	NOG324677
1848	NOG137061
1849	NOG10309
1850	NOG303438
1851	COG0737
1852	NOG10863
1853	NOG313256
1854	NOG247992
1855	NOG85793
1856	NOG131019
1857	NOG270992
1858	NOG44230
1859	NOG119647
1860	NOG118587
1861	NOG26696
1862	COG4634
1863	NOG05927
1864	NOG135671
1865	NOG236026
1866	NOG133130
1867	NOG280497
1868	NOG310194
1869	NOG132775
1870	NOG39901
1871	NOG42847
1872	NOG45528
1873	NOG124824
1874	NOG266081
1875	NOG331459
1876	NOG133222
1877	NOG261625
1878	NOG113291
1879	NOG328287
1880	NOG119283
1881	NOG146898
1882	NOG09875
1883	NOG133326
1884	NOG273934
1885	NOG73707
1886	NOG301304
1887	COG3714
1888	COG4502
1889	NOG04182
1890	NOG87679
1891	NOG117005
1892	NOG330105
1893	NOG259043
1894	NOG326240
1895	NOG138549
1896	NOG08646
1897	NOG270410
1898	NOG132199
1899	NOG295697
1900	NOG330847
1901	NOG82110
1902	NOG27701
1903	NOG302551
1904	NOG11699
1905	NOG309900
1906	NOG149916
1907	NOG254179
1908	NOG323946
1909	NOG137696
1910	NOG238831
1911	NOG86165
1912	NOG262569
1913	NOG311031
1914	NOG81616
1915	NOG296221
1916	NOG249917
1917	COG2220
1918	NOG309011
1919	NOG136403
1920	NOG119714
1921	NOG15568
1922	NOG71642
1923	NOG260448
1924	NOG299990
1925	NOG323985
1926	NOG70385
1927	NOG42128
1928	NOG87346
1929	COG0411
1930	NOG265711
1931	NOG25413
1932	NOG133602
1933	NOG308445
1934	NOG11845
1935	NOG150267
1936	NOG251487
1937	NOG249787
1938	NOG289114
1939	NOG311719
1940	NOG328978
1941	NOG45072
1942	NOG132719
1943	NOG80437
1944	NOG252002
1945	NOG308958
1946	COG3730
1947	NOG113335
1948	NOG148835
1949	NOG244656
1950	NOG123875
1951	NOG245057
1952	NOG285118
1953	COG1182
1954	NOG240732
1955	NOG87596
1956	NOG327906
1957	NOG282413
1958	NOG74255
1959	NOG307729
1960	NOG75406
1961	NOG113870
1962	NOG148379
1963	NOG313898
1964	COG5492
1965	NOG248817
1966	NOG13235
1967	NOG242230
1968	NOG252382
1969	NOG85501
1970	NOG321466
1971	COG1606
1972	NOG280060
1973	NOG312634
1974	NOG147874
1975	NOG73499
1976	NOG279184
1977	NOG240956
1978	NOG307522
1979	NOG129939
1980	NOG68644
1981	NOG236278
1982	NOG114084
1983	NOG240143
1984	NOG125908
1985	NOG75896
1986	NOG319175
1987	NOG269712
1988	NOG311009
1989	NOG133002
1990	COG1280
1991	NOG84676
1992	NOG277494
1993	NOG305101
1994	NOG119601
1995	NOG138911
1996	NOG135664
1997	NOG239285
1998	NOG322811
1999	NOG124405
[truncated: 19,903 more rows]
