# Supplementary material for: Identification of Microbiota Biomarkers With Orthologous Gene Annotation for Type 2 Diabetes
Source: Front Microbiol. 2021 Jul 9;12:711244. doi: 10.3389/fmicb.2021.711244 (PMC8299781; doi:10.3389/fmicb.2021.711244)
Supplement: Supplementary Table 3 — Performance of IFS for eggNOG features with an interval of 10. [file Table_3.XLSX]

## Sheet: Sheet1
Number of features	SN	SP	ACC	MCC	Precision	F1-measure
10	0.953069	0.493333	0.855114	0.52361	0.874172	0.911917
20	0.945848	0.573333	0.866477	0.573063	0.891156	0.917688
30	0.953069	0.626667	0.883523	0.631296	0.90411	0.927944
40	0.949458	0.573333	0.869318	0.5811	0.891525	0.91958
50	0.956679	0.586667	0.877841	0.608284	0.89527	0.924956
60	0.945848	0.666667	0.886364	0.646383	0.912892	0.929078
70	0.935018	0.666667	0.877841	0.624059	0.911972	0.923351
80	0.949458	0.626667	0.880682	0.62327	0.90378	0.926056
90	0.949458	0.666667	0.889205	0.654114	0.913194	0.930973
100	0.942238	0.666667	0.883523	0.6388	0.912587	0.927176
110	0.938628	0.706667	0.889205	0.661996	0.921986	0.930233
120	0.945848	0.693333	0.892045	0.666707	0.919298	0.932384
130	0.967509	0.76	0.923295	0.763227	0.937063	0.952043
140	0.956679	0.786667	0.920455	0.758541	0.94306	0.949821
150	0.960289	0.76	0.917614	0.747074	0.93662	0.948307
160	0.956679	0.733333	0.909091	0.719726	0.929825	0.94306
170	0.945848	0.72	0.897727	0.686797	0.925795	0.935714
180	0.949458	0.72	0.900568	0.694353	0.926056	0.937611
190	0.945848	0.706667	0.894886	0.67678	0.922535	0.934046
200	0.953069	0.733333	0.90625	0.711927	0.929577	0.941176
210	0.949458	0.746667	0.90625	0.714141	0.932624	0.940966
220	0.949458	0.706667	0.897727	0.68438	0.922807	0.935943
230	0.956679	0.72	0.90625	0.709901	0.926573	0.941385
240	0.956679	0.72	0.90625	0.709901	0.926573	0.941385
250	0.953069	0.693333	0.897727	0.682143	0.919861	0.93617
260	0.963899	0.72	0.911932	0.726066	0.927083	0.945133
270	0.963899	0.72	0.911932	0.726066	0.927083	0.945133
280	0.960289	0.72	0.909091	0.717904	0.926829	0.943262
290	0.960289	0.693333	0.903409	0.698197	0.920415	0.939929
300	0.960289	0.68	0.900568	0.688258	0.917241	0.938272
310	0.956679	0.706667	0.903409	0.700023	0.923345	0.939716
320	0.963899	0.733333	0.914773	0.735784	0.930314	0.946809
330	0.963899	0.733333	0.914773	0.735784	0.930314	0.946809
340	0.956679	0.733333	0.909091	0.719726	0.929825	0.94306
350	0.960289	0.706667	0.90625	0.708078	0.923611	0.941593
360	0.956679	0.68	0.897727	0.680098	0.916955	0.936396
370	0.963899	0.733333	0.914773	0.735784	0.930314	0.946809
380	0.963899	0.773333	0.923295	0.764647	0.940141	0.951872
390	0.974729	0.786667	0.934659	0.798778	0.944056	0.959147
400	0.971119	0.773333	0.928977	0.781003	0.940559	0.955595
410	0.967509	0.773333	0.926136	0.772746	0.940351	0.953737
420	0.967509	0.76	0.923295	0.763227	0.937063	0.952043
430	0.971119	0.746667	0.923295	0.762042	0.934028	0.952212
440	0.971119	0.76	0.926136	0.771545	0.937282	0.953901
450	0.971119	0.76	0.926136	0.771545	0.937282	0.953901
460	0.971119	0.76	0.926136	0.771545	0.937282	0.953901
470	0.967509	0.733333	0.917614	0.744054	0.930556	0.948673
480	0.974729	0.76	0.928977	0.780031	0.9375	0.955752
490	0.974729	0.76	0.928977	0.780031	0.9375	0.955752
500	0.981949	0.733333	0.928977	0.778899	0.931507	0.956063
510	0.981949	0.733333	0.928977	0.778899	0.931507	0.956063
520	0.981949	0.746667	0.931818	0.788239	0.934708	0.957746
530	0.981949	0.76	0.934659	0.797535	0.937931	0.959436
540	0.981949	0.773333	0.9375	0.806791	0.941176	0.961131
550	0.981949	0.746667	0.931818	0.788239	0.934708	0.957746
560	0.981949	0.733333	0.928977	0.778899	0.931507	0.956063
570	0.981949	0.72	0.926136	0.769514	0.928328	0.954386
580	0.981949	0.706667	0.923295	0.760081	0.92517	0.952715
590	0.974729	0.706667	0.917614	0.741998	0.924658	0.949033
600	0.974729	0.693333	0.914773	0.732365	0.921502	0.947368
610	0.981949	0.68	0.917614	0.741064	0.918919	0.949389
620	0.978339	0.666667	0.911932	0.722095	0.915541	0.945899
630	0.974729	0.666667	0.909091	0.712932	0.915254	0.944056
640	0.974729	0.68	0.911932	0.722678	0.918367	0.945709
650	0.971119	0.693333	0.911932	0.723548	0.921233	0.945518
660	0.971119	0.693333	0.911932	0.723548	0.921233	0.945518
670	0.971119	0.706667	0.914773	0.733249	0.924399	0.947183
680	0.974729	0.706667	0.917614	0.741998	0.924658	0.949033
690	0.974729	0.72	0.920455	0.751579	0.927835	0.950704
700	0.971119	0.72	0.917614	0.742897	0.927586	0.948854
710	0.974729	0.72	0.920455	0.751579	0.927835	0.950704
720	0.971119	0.733333	0.920455	0.752494	0.930796	0.95053
730	0.963899	0.746667	0.917614	0.745452	0.933566	0.94849
740	0.956679	0.706667	0.903409	0.700023	0.923345	0.939716
750	0.956679	0.706667	0.903409	0.700023	0.923345	0.939716
760	0.956679	0.706667	0.903409	0.700023	0.923345	0.939716
770	0.956679	0.693333	0.900568	0.69009	0.920139	0.938053
780	0.963899	0.693333	0.90625	0.706471	0.92069	0.941799
790	0.960289	0.706667	0.90625	0.708078	0.923611	0.941593
800	0.960289	0.706667	0.90625	0.708078	0.923611	0.941593
810	0.960289	0.693333	0.903409	0.698197	0.920415	0.939929
820	0.960289	0.706667	0.90625	0.708078	0.923611	0.941593
830	0.963899	0.693333	0.90625	0.706471	0.92069	0.941799
840	0.963899	0.693333	0.90625	0.706471	0.92069	0.941799
850	0.963899	0.68	0.903409	0.696589	0.917526	0.940141
860	0.960289	0.693333	0.903409	0.698197	0.920415	0.939929
870	0.960289	0.693333	0.903409	0.698197	0.920415	0.939929
880	0.963899	0.693333	0.90625	0.706471	0.92069	0.941799
890	0.963899	0.706667	0.909091	0.716296	0.923875	0.943463
900	0.963899	0.693333	0.90625	0.706471	0.92069	0.941799
910	0.963899	0.706667	0.909091	0.716296	0.923875	0.943463
920	0.967509	0.706667	0.911932	0.724684	0.924138	0.945326
930	0.963899	0.706667	0.909091	0.716296	0.923875	0.943463
940	0.974729	0.706667	0.917614	0.741998	0.924658	0.949033
950	0.974729	0.706667	0.917614	0.741998	0.924658	0.949033
960	0.974729	0.706667	0.917614	0.741998	0.924658	0.949033
970	0.974729	0.733333	0.923295	0.76111	0.931034	0.952381
980	0.98556	0.733333	0.931818	0.788088	0.931741	0.957895
990	0.98556	0.733333	0.931818	0.788088	0.931741	0.957895
1000	0.981949	0.733333	0.928977	0.778899	0.931507	0.956063
1010	0.981949	0.733333	0.928977	0.778899	0.931507	0.956063
1020	0.981949	0.733333	0.928977	0.778899	0.931507	0.956063
1030	0.978339	0.773333	0.934659	0.798019	0.940972	0.959292
1040	0.978339	0.76	0.931818	0.788692	0.937716	0.957597
1050	0.978339	0.76	0.931818	0.788692	0.937716	0.957597
1060	0.974729	0.746667	0.926136	0.770593	0.934256	0.954064
1070	0.978339	0.746667	0.928977	0.779323	0.934483	0.955908
1080	0.971119	0.76	0.926136	0.771545	0.937282	0.953901
1090	0.974729	0.76	0.928977	0.780031	0.9375	0.955752
1100	0.971119	0.746667	0.923295	0.762042	0.934028	0.952212
1110	0.974729	0.76	0.928977	0.780031	0.9375	0.955752
1120	0.971119	0.773333	0.928977	0.781003	0.940559	0.955595
1130	0.974729	0.773333	0.931818	0.789425	0.940767	0.957447
1140	0.971119	0.76	0.926136	0.771545	0.937282	0.953901
1150	0.971119	0.76	0.926136	0.771545	0.937282	0.953901
1160	0.971119	0.76	0.926136	0.771545	0.937282	0.953901
1170	0.971119	0.76	0.926136	0.771545	0.937282	0.953901
1180	0.971119	0.76	0.926136	0.771545	0.937282	0.953901
1190	0.978339	0.746667	0.928977	0.779323	0.934483	0.955908
1200	0.974729	0.746667	0.926136	0.770593	0.934256	0.954064
1210	0.974729	0.746667	0.926136	0.770593	0.934256	0.954064
1220	0.974729	0.746667	0.926136	0.770593	0.934256	0.954064
1230	0.974729	0.746667	0.926136	0.770593	0.934256	0.954064
1240	0.974729	0.733333	0.923295	0.76111	0.931034	0.952381
1250	0.974729	0.746667	0.926136	0.770593	0.934256	0.954064
1260	0.974729	0.733333	0.923295	0.76111	0.931034	0.952381
1270	0.974729	0.733333	0.923295	0.76111	0.931034	0.952381
1280	0.974729	0.733333	0.923295	0.76111	0.931034	0.952381
1290	0.978339	0.746667	0.928977	0.779323	0.934483	0.955908
1300	0.974729	0.746667	0.926136	0.770593	0.934256	0.954064
1310	0.974729	0.72	0.920455	0.751579	0.927835	0.950704
1320	0.974729	0.746667	0.926136	0.770593	0.934256	0.954064
1330	0.974729	0.733333	0.923295	0.76111	0.931034	0.952381
1340	0.978339	0.746667	0.928977	0.779323	0.934483	0.955908
1350	0.978339	0.746667	0.928977	0.779323	0.934483	0.955908
1360	0.978339	0.746667	0.928977	0.779323	0.934483	0.955908
1370	0.978339	0.773333	0.934659	0.798019	0.940972	0.959292
1380	0.978339	0.706667	0.920455	0.75094	0.924915	0.950877
1390	0.981949	0.706667	0.923295	0.760081	0.92517	0.952715
1400	0.981949	0.733333	0.928977	0.778899	0.931507	0.956063
1410	0.978339	0.733333	0.926136	0.769909	0.931271	0.954225
1420	0.978339	0.733333	0.926136	0.769909	0.931271	0.954225
1430	0.978339	0.733333	0.926136	0.769909	0.931271	0.954225
1440	0.981949	0.706667	0.923295	0.760081	0.92517	0.952715
1450	0.981949	0.706667	0.923295	0.760081	0.92517	0.952715
1460	0.981949	0.706667	0.923295	0.760081	0.92517	0.952715
1470	0.981949	0.72	0.926136	0.769514	0.928328	0.954386
1480	0.981949	0.72	0.926136	0.769514	0.928328	0.954386
1490	0.978339	0.733333	0.926136	0.769909	0.931271	0.954225
1500	0.978339	0.746667	0.928977	0.779323	0.934483	0.955908
1510	0.981949	0.72	0.926136	0.769514	0.928328	0.954386
1520	0.981949	0.8	0.943182	0.825185	0.947735	0.964539
1530	0.98556	0.8	0.946023	0.833995	0.947917	0.966372
1540	0.981949	0.8	0.943182	0.825185	0.947735	0.964539
1550	0.981949	0.773333	0.9375	0.806791	0.941176	0.961131
1560	0.981949	0.773333	0.9375	0.806791	0.941176	0.961131
1570	0.981949	0.76	0.934659	0.797535	0.937931	0.959436
1580	0.98917	0.76	0.940341	0.8158	0.938356	0.963093
1590	0.99278	0.773333	0.946023	0.83425	0.941781	0.966608
1600	0.99278	0.773333	0.946023	0.83425	0.941781	0.966608
1610	0.99278	0.76	0.943182	0.825237	0.938567	0.964912
1620	0.99278	0.773333	0.946023	0.83425	0.941781	0.966608
1630	0.99278	0.773333	0.946023	0.83425	0.941781	0.966608
1640	0.99278	0.773333	0.946023	0.83425	0.941781	0.966608
1650	0.99278	0.773333	0.946023	0.83425	0.941781	0.966608
1660	0.99278	0.773333	0.946023	0.83425	0.941781	0.966608
1670	0.99278	0.773333	0.946023	0.83425	0.941781	0.966608
1680	0.99278	0.773333	0.946023	0.83425	0.941781	0.966608
1690	0.99278	0.773333	0.946023	0.83425	0.941781	0.966608
1700	0.99278	0.773333	0.946023	0.83425	0.941781	0.966608
1710	0.99278	0.786667	0.948864	0.843229	0.945017	0.96831
1720	0.99278	0.786667	0.948864	0.843229	0.945017	0.96831
1730	0.99278	0.773333	0.946023	0.83425	0.941781	0.966608
1740	0.99278	0.773333	0.946023	0.83425	0.941781	0.966608
1750	0.99278	0.76	0.943182	0.825237	0.938567	0.964912
1760	0.99278	0.773333	0.946023	0.83425	0.941781	0.966608
1770	0.99278	0.773333	0.946023	0.83425	0.941781	0.966608
1780	0.99278	0.773333	0.946023	0.83425	0.941781	0.966608
1790	0.99278	0.773333	0.946023	0.83425	0.941781	0.966608
1800	0.99278	0.786667	0.948864	0.843229	0.945017	0.96831
1810	0.99278	0.786667	0.948864	0.843229	0.945017	0.96831
1820	0.99278	0.773333	0.946023	0.83425	0.941781	0.966608
1830	0.99278	0.773333	0.946023	0.83425	0.941781	0.966608
1840	0.98917	0.773333	0.943182	0.824899	0.941581	0.964789
1850	0.98917	0.773333	0.943182	0.824899	0.941581	0.964789
1860	0.99278	0.773333	0.946023	0.83425	0.941781	0.966608
1870	0.98917	0.773333	0.943182	0.824899	0.941581	0.964789
1880	0.98917	0.773333	0.943182	0.824899	0.941581	0.964789
1890	0.99278	0.773333	0.946023	0.83425	0.941781	0.966608
1900	0.99278	0.773333	0.946023	0.83425	0.941781	0.966608
1910	0.98917	0.773333	0.943182	0.824899	0.941581	0.964789
1920	0.99278	0.76	0.943182	0.825237	0.938567	0.964912
1930	0.99278	0.76	0.943182	0.825237	0.938567	0.964912
1940	0.99278	0.773333	0.946023	0.83425	0.941781	0.966608
1950	0.99278	0.76	0.943182	0.825237	0.938567	0.964912
1960	0.98917	0.76	0.940341	0.8158	0.938356	0.963093
1970	0.98917	0.76	0.940341	0.8158	0.938356	0.963093
1980	0.98917	0.773333	0.943182	0.824899	0.941581	0.964789
1990	0.98917	0.773333	0.943182	0.824899	0.941581	0.964789
2000	0.98917	0.773333	0.943182	0.824899	0.941581	0.964789
2010	0.98917	0.773333	0.943182	0.824899	0.941581	0.964789
2020	0.98917	0.773333	0.943182	0.824899	0.941581	0.964789
2030	0.98917	0.773333	0.943182	0.824899	0.941581	0.964789
2040	0.98917	0.773333	0.943182	0.824899	0.941581	0.964789
2050	0.98917	0.773333	0.943182	0.824899	0.941581	0.964789
2060	0.99278	0.773333	0.946023	0.83425	0.941781	0.966608
2070	0.99278	0.773333	0.946023	0.83425	0.941781	0.966608
2080	0.99278	0.773333	0.946023	0.83425	0.941781	0.966608
2090	0.99639	0.773333	0.948864	0.843811	0.94198	0.968421
2100	0.99278	0.76	0.943182	0.825237	0.938567	0.964912
2110	0.99278	0.76	0.943182	0.825237	0.938567	0.964912
2120	0.99278	0.76	0.943182	0.825237	0.938567	0.964912
2130	0.99278	0.76	0.943182	0.825237	0.938567	0.964912
2140	0.98917	0.773333	0.943182	0.824899	0.941581	0.964789
2150	0.98917	0.76	0.940341	0.8158	0.938356	0.963093
2160	0.98917	0.76	0.940341	0.8158	0.938356	0.963093
2170	0.98917	0.76	0.940341	0.8158	0.938356	0.963093
2180	0.98917	0.773333	0.943182	0.824899	0.941581	0.964789
2190	0.98917	0.773333	0.943182	0.824899	0.941581	0.964789
2200	0.98917	0.773333	0.943182	0.824899	0.941581	0.964789
2210	0.98917	0.773333	0.943182	0.824899	0.941581	0.964789
2220	0.99278	0.773333	0.946023	0.83425	0.941781	0.966608
2230	0.99278	0.773333	0.946023	0.83425	0.941781	0.966608
2240	0.99278	0.773333	0.946023	0.83425	0.941781	0.966608
2250	0.99278	0.773333	0.946023	0.83425	0.941781	0.966608
2260	0.99278	0.773333	0.946023	0.83425	0.941781	0.966608
2270	0.99639	0.773333	0.948864	0.843811	0.94198	0.968421
2280	0.99639	0.773333	0.948864	0.843811	0.94198	0.968421
2290	0.99639	0.773333	0.948864	0.843811	0.94198	0.968421
2300	0.99639	0.773333	0.948864	0.843811	0.94198	0.968421
2310	0.99639	0.773333	0.948864	0.843811	0.94198	0.968421
2320	0.99639	0.773333	0.948864	0.843811	0.94198	0.968421
2330	0.99639	0.773333	0.948864	0.843811	0.94198	0.968421
2340	0.99639	0.773333	0.948864	0.843811	0.94198	0.968421
2350	0.99639	0.76	0.946023	0.834889	0.938776	0.966725
2360	0.99639	0.76	0.946023	0.834889	0.938776	0.966725
2370	0.99639	0.773333	0.948864	0.843811	0.94198	0.968421
2380	0.99639	0.773333	0.948864	0.843811	0.94198	0.968421
2390	0.99639	0.76	0.946023	0.834889	0.938776	0.966725
2400	0.99639	0.773333	0.948864	0.843811	0.94198	0.968421
2410	0.99278	0.773333	0.946023	0.83425	0.941781	0.966608
2420	0.99278	0.773333	0.946023	0.83425	0.941781	0.966608
2430	0.98917	0.733333	0.934659	0.797485	0.931973	0.95972
2440	0.98917	0.746667	0.9375	0.806663	0.935154	0.961404
2450	0.98917	0.733333	0.934659	0.797485	0.931973	0.95972
2460	0.98917	0.76	0.940341	0.8158	0.938356	0.963093
2470	0.98917	0.76	0.940341	0.8158	0.938356	0.963093
2480	0.98917	0.76	0.940341	0.8158	0.938356	0.963093
2490	0.98917	0.76	0.940341	0.8158	0.938356	0.963093
2500	0.98917	0.76	0.940341	0.8158	0.938356	0.963093
2510	0.98556	0.76	0.9375	0.806569	0.938144	0.961268
2520	0.98556	0.76	0.9375	0.806569	0.938144	0.961268
2530	0.98556	0.76	0.9375	0.806569	0.938144	0.961268
2540	0.98556	0.76	0.9375	0.806569	0.938144	0.961268
2550	0.98556	0.76	0.9375	0.806569	0.938144	0.961268
2560	0.98917	0.746667	0.9375	0.806663	0.935154	0.961404
2570	0.98917	0.733333	0.934659	0.797485	0.931973	0.95972
2580	0.98917	0.733333	0.934659	0.797485	0.931973	0.95972
2590	0.98917	0.733333	0.934659	0.797485	0.931973	0.95972
2600	0.98917	0.733333	0.934659	0.797485	0.931973	0.95972
2610	0.98917	0.733333	0.934659	0.797485	0.931973	0.95972
2620	0.98917	0.733333	0.934659	0.797485	0.931973	0.95972
2630	0.98556	0.733333	0.931818	0.788088	0.931741	0.957895
2640	0.98556	0.733333	0.931818	0.788088	0.931741	0.957895
2650	0.98917	0.733333	0.934659	0.797485	0.931973	0.95972
2660	0.98556	0.733333	0.931818	0.788088	0.931741	0.957895
2670	0.98556	0.733333	0.931818	0.788088	0.931741	0.957895
2680	0.98556	0.733333	0.931818	0.788088	0.931741	0.957895
2690	0.98556	0.733333	0.931818	0.788088	0.931741	0.957895
2700	0.98556	0.733333	0.931818	0.788088	0.931741	0.957895
2710	0.98556	0.733333	0.931818	0.788088	0.931741	0.957895
2720	0.98556	0.733333	0.931818	0.788088	0.931741	0.957895
2730	0.98556	0.733333	0.931818	0.788088	0.931741	0.957895
2740	0.98917	0.733333	0.934659	0.797485	0.931973	0.95972
2750	0.98917	0.733333	0.934659	0.797485	0.931973	0.95972
2760	0.98917	0.733333	0.934659	0.797485	0.931973	0.95972
2770	0.98917	0.733333	0.934659	0.797485	0.931973	0.95972
2780	0.98556	0.733333	0.931818	0.788088	0.931741	0.957895
2790	0.98556	0.733333	0.931818	0.788088	0.931741	0.957895
2800	0.98556	0.733333	0.931818	0.788088	0.931741	0.957895
2810	0.98917	0.733333	0.934659	0.797485	0.931973	0.95972
2820	0.98917	0.733333	0.934659	0.797485	0.931973	0.95972
2830	0.98556	0.733333	0.931818	0.788088	0.931741	0.957895
2840	0.98556	0.733333	0.931818	0.788088	0.931741	0.957895
2850	0.98917	0.733333	0.934659	0.797485	0.931973	0.95972
2860	0.98917	0.733333	0.934659	0.797485	0.931973	0.95972
2870	0.98917	0.733333	0.934659	0.797485	0.931973	0.95972
2880	0.98556	0.746667	0.934659	0.79735	0.934932	0.959578
2890	0.981949	0.746667	0.931818	0.788239	0.934708	0.957746
2900	0.981949	0.746667	0.931818	0.788239	0.934708	0.957746
2910	0.981949	0.746667	0.931818	0.788239	0.934708	0.957746
2920	0.981949	0.746667	0.931818	0.788239	0.934708	0.957746
2930	0.981949	0.733333	0.928977	0.778899	0.931507	0.956063
2940	0.981949	0.733333	0.928977	0.778899	0.931507	0.956063
2950	0.981949	0.746667	0.931818	0.788239	0.934708	0.957746
2960	0.981949	0.72	0.926136	0.769514	0.928328	0.954386
2970	0.981949	0.746667	0.931818	0.788239	0.934708	0.957746
2980	0.981949	0.746667	0.931818	0.788239	0.934708	0.957746
2990	0.981949	0.746667	0.931818	0.788239	0.934708	0.957746
3000	0.981949	0.72	0.926136	0.769514	0.928328	0.954386
3010	0.981949	0.72	0.926136	0.769514	0.928328	0.954386
3020	0.981949	0.72	0.926136	0.769514	0.928328	0.954386
3030	0.981949	0.706667	0.923295	0.760081	0.92517	0.952715
3040	0.981949	0.72	0.926136	0.769514	0.928328	0.954386
3050	0.981949	0.72	0.926136	0.769514	0.928328	0.954386
3060	0.981949	0.72	0.926136	0.769514	0.928328	0.954386
3070	0.981949	0.733333	0.928977	0.778899	0.931507	0.956063
3080	0.98556	0.72	0.928977	0.778783	0.928571	0.956217
3090	0.98917	0.746667	0.9375	0.806663	0.935154	0.961404
3100	0.98917	0.746667	0.9375	0.806663	0.935154	0.961404
3110	0.98917	0.733333	0.934659	0.797485	0.931973	0.95972
3120	0.98917	0.733333	0.934659	0.797485	0.931973	0.95972
3130	0.98917	0.733333	0.934659	0.797485	0.931973	0.95972
3140	0.98917	0.746667	0.9375	0.806663	0.935154	0.961404
3150	0.99278	0.746667	0.940341	0.816187	0.935374	0.963222
3160	0.99278	0.746667	0.940341	0.816187	0.935374	0.963222
3170	0.98917	0.746667	0.9375	0.806663	0.935154	0.961404
3180	0.99278	0.746667	0.940341	0.816187	0.935374	0.963222
3190	0.99278	0.746667	0.940341	0.816187	0.935374	0.963222
3200	0.99278	0.746667	0.940341	0.816187	0.935374	0.963222
3210	0.99278	0.733333	0.9375	0.807098	0.932203	0.961538
3220	0.99278	0.733333	0.9375	0.807098	0.932203	0.961538
3230	0.99278	0.733333	0.9375	0.807098	0.932203	0.961538
3240	0.99278	0.746667	0.940341	0.816187	0.935374	0.963222
3250	0.99278	0.746667	0.940341	0.816187	0.935374	0.963222
3260	0.99278	0.733333	0.9375	0.807098	0.932203	0.961538
3270	0.99278	0.733333	0.9375	0.807098	0.932203	0.961538
3280	0.99278	0.733333	0.9375	0.807098	0.932203	0.961538
3290	0.99278	0.733333	0.9375	0.807098	0.932203	0.961538
3300	0.99278	0.733333	0.9375	0.807098	0.932203	0.961538
3310	0.99639	0.733333	0.940341	0.816937	0.932432	0.963351
3320	0.99639	0.733333	0.940341	0.816937	0.932432	0.963351
3330	0.99278	0.733333	0.9375	0.807098	0.932203	0.961538
3340	0.99278	0.733333	0.9375	0.807098	0.932203	0.961538
3350	0.99278	0.733333	0.9375	0.807098	0.932203	0.961538
3360	0.98917	0.733333	0.934659	0.797485	0.931973	0.95972
3370	0.98917	0.733333	0.934659	0.797485	0.931973	0.95972
3380	0.98917	0.733333	0.934659	0.797485	0.931973	0.95972
3390	0.98917	0.733333	0.934659	0.797485	0.931973	0.95972
3400	0.98917	0.733333	0.934659	0.797485	0.931973	0.95972
3410	0.98917	0.746667	0.9375	0.806663	0.935154	0.961404
3420	0.98917	0.746667	0.9375	0.806663	0.935154	0.961404
3430	0.98556	0.733333	0.931818	0.788088	0.931741	0.957895
3440	0.98556	0.733333	0.931818	0.788088	0.931741	0.957895
3450	0.98556	0.733333	0.931818	0.788088	0.931741	0.957895
3460	0.98556	0.72	0.928977	0.778783	0.928571	0.956217
3470	0.98556	0.733333	0.931818	0.788088	0.931741	0.957895
3480	0.98556	0.733333	0.931818	0.788088	0.931741	0.957895
3490	0.98556	0.733333	0.931818	0.788088	0.931741	0.957895
3500	0.98556	0.733333	0.931818	0.788088	0.931741	0.957895
3510	0.98556	0.733333	0.931818	0.788088	0.931741	0.957895
3520	0.98556	0.733333	0.931818	0.788088	0.931741	0.957895
3530	0.98556	0.733333	0.931818	0.788088	0.931741	0.957895
3540	0.98556	0.733333	0.931818	0.788088	0.931741	0.957895
3550	0.98917	0.733333	0.934659	0.797485	0.931973	0.95972
3560	0.98917	0.733333	0.934659	0.797485	0.931973	0.95972
3570	0.98917	0.733333	0.934659	0.797485	0.931973	0.95972
3580	0.98917	0.733333	0.934659	0.797485	0.931973	0.95972
3590	0.98917	0.733333	0.934659	0.797485	0.931973	0.95972
3600	0.98917	0.733333	0.934659	0.797485	0.931973	0.95972
3610	0.98917	0.733333	0.934659	0.797485	0.931973	0.95972
3620	0.98917	0.733333	0.934659	0.797485	0.931973	0.95972
3630	0.98917	0.733333	0.934659	0.797485	0.931973	0.95972
3640	0.98917	0.72	0.931818	0.788265	0.928814	0.958042
3650	0.98917	0.72	0.931818	0.788265	0.928814	0.958042
3660	0.98917	0.733333	0.934659	0.797485	0.931973	0.95972
3670	0.98917	0.733333	0.934659	0.797485	0.931973	0.95972
3680	0.98917	0.733333	0.934659	0.797485	0.931973	0.95972
3690	0.98917	0.72	0.931818	0.788265	0.928814	0.958042
3700	0.98917	0.72	0.931818	0.788265	0.928814	0.958042
3710	0.98917	0.72	0.931818	0.788265	0.928814	0.958042
3720	0.98917	0.72	0.931818	0.788265	0.928814	0.958042
3730	0.98917	0.72	0.931818	0.788265	0.928814	0.958042
3740	0.98917	0.72	0.931818	0.788265	0.928814	0.958042
3750	0.98917	0.72	0.931818	0.788265	0.928814	0.958042
3760	0.98917	0.72	0.931818	0.788265	0.928814	0.958042
3770	0.98556	0.72	0.928977	0.778783	0.928571	0.956217
3780	0.98556	0.72	0.928977	0.778783	0.928571	0.956217
3790	0.98556	0.72	0.928977	0.778783	0.928571	0.956217
3800	0.98556	0.72	0.928977	0.778783	0.928571	0.956217
3810	0.98556	0.72	0.928977	0.778783	0.928571	0.956217
3820	0.98556	0.733333	0.931818	0.788088	0.931741	0.957895
3830	0.98556	0.733333	0.931818	0.788088	0.931741	0.957895
3840	0.98556	0.733333	0.931818	0.788088	0.931741	0.957895
3850	0.98556	0.733333	0.931818	0.788088	0.931741	0.957895
3860	0.98556	0.733333	0.931818	0.788088	0.931741	0.957895
3870	0.98556	0.733333	0.931818	0.788088	0.931741	0.957895
3880	0.98556	0.733333	0.931818	0.788088	0.931741	0.957895
3890	0.98556	0.733333	0.931818	0.788088	0.931741	0.957895
3900	0.98556	0.733333	0.931818	0.788088	0.931741	0.957895
3910	0.98556	0.733333	0.931818	0.788088	0.931741	0.957895
3920	0.98556	0.733333	0.931818	0.788088	0.931741	0.957895
3930	0.98556	0.733333	0.931818	0.788088	0.931741	0.957895
3940	0.98556	0.733333	0.931818	0.788088	0.931741	0.957895
3950	0.98556	0.733333	0.931818	0.788088	0.931741	0.957895
3960	0.98556	0.733333	0.931818	0.788088	0.931741	0.957895
3970	0.98556	0.733333	0.931818	0.788088	0.931741	0.957895
3980	0.98556	0.733333	0.931818	0.788088	0.931741	0.957895
3990	0.98556	0.733333	0.931818	0.788088	0.931741	0.957895
4000	0.98556	0.733333	0.931818	0.788088	0.931741	0.957895
4010	0.98556	0.733333	0.931818	0.788088	0.931741	0.957895
4020	0.98556	0.733333	0.931818	0.788088	0.931741	0.957895
4030	0.98556	0.72	0.928977	0.778783	0.928571	0.956217
4040	0.98556	0.72	0.928977	0.778783	0.928571	0.956217
4050	0.98556	0.72	0.928977	0.778783	0.928571	0.956217
4060	0.98556	0.72	0.928977	0.778783	0.928571	0.956217
4070	0.98556	0.72	0.928977	0.778783	0.928571	0.956217
4080	0.98556	0.72	0.928977	0.778783	0.928571	0.956217
4090	0.98556	0.72	0.928977	0.778783	0.928571	0.956217
4100	0.98556	0.72	0.928977	0.778783	0.928571	0.956217
4110	0.98556	0.72	0.928977	0.778783	0.928571	0.956217
4120	0.981949	0.733333	0.928977	0.778899	0.931507	0.956063
4130	0.981949	0.733333	0.928977	0.778899	0.931507	0.956063
4140	0.981949	0.733333	0.928977	0.778899	0.931507	0.956063
4150	0.98556	0.733333	0.931818	0.788088	0.931741	0.957895
4160	0.98556	0.733333	0.931818	0.788088	0.931741	0.957895
4170	0.98556	0.733333	0.931818	0.788088	0.931741	0.957895
4180	0.98556	0.733333	0.931818	0.788088	0.931741	0.957895
4190	0.98556	0.733333	0.931818	0.788088	0.931741	0.957895
4200	0.98556	0.733333	0.931818	0.788088	0.931741	0.957895
4210	0.98556	0.733333	0.931818	0.788088	0.931741	0.957895
4220	0.981949	0.72	0.926136	0.769514	0.928328	0.954386
4230	0.98556	0.733333	0.931818	0.788088	0.931741	0.957895
4240	0.98556	0.72	0.928977	0.778783	0.928571	0.956217
4250	0.98556	0.72	0.928977	0.778783	0.928571	0.956217
4260	0.98556	0.72	0.928977	0.778783	0.928571	0.956217
4270	0.98556	0.72	0.928977	0.778783	0.928571	0.956217
4280	0.98556	0.72	0.928977	0.778783	0.928571	0.956217
4290	0.981949	0.72	0.926136	0.769514	0.928328	0.954386
4300	0.981949	0.72	0.926136	0.769514	0.928328	0.954386
4310	0.981949	0.72	0.926136	0.769514	0.928328	0.954386
4320	0.981949	0.72	0.926136	0.769514	0.928328	0.954386
4330	0.98556	0.72	0.928977	0.778783	0.928571	0.956217
4340	0.98556	0.72	0.928977	0.778783	0.928571	0.956217
4350	0.98556	0.72	0.928977	0.778783	0.928571	0.956217
4360	0.98556	0.733333	0.931818	0.788088	0.931741	0.957895
4370	0.98556	0.72	0.928977	0.778783	0.928571	0.956217
4380	0.98556	0.706667	0.926136	0.769432	0.925424	0.954545
4390	0.98556	0.706667	0.926136	0.769432	0.925424	0.954545
4400	0.98556	0.72	0.928977	0.778783	0.928571	0.956217
4410	0.98556	0.72	0.928977	0.778783	0.928571	0.956217
4420	0.98556	0.733333	0.931818	0.788088	0.931741	0.957895
4430	0.98556	0.733333	0.931818	0.788088	0.931741	0.957895
4440	0.98556	0.733333	0.931818	0.788088	0.931741	0.957895
4450	0.98556	0.733333	0.931818	0.788088	0.931741	0.957895
4460	0.98556	0.733333	0.931818	0.788088	0.931741	0.957895
4470	0.98556	0.733333	0.931818	0.788088	0.931741	0.957895
4480	0.98556	0.733333	0.931818	0.788088	0.931741	0.957895
4490	0.98556	0.733333	0.931818	0.788088	0.931741	0.957895
4500	0.981949	0.733333	0.928977	0.778899	0.931507	0.956063
4510	0.98556	0.733333	0.931818	0.788088	0.931741	0.957895
4520	0.981949	0.746667	0.931818	0.788239	0.934708	0.957746
4530	0.981949	0.733333	0.928977	0.778899	0.931507	0.956063
4540	0.981949	0.733333	0.928977	0.778899	0.931507	0.956063
4550	0.981949	0.733333	0.928977	0.778899	0.931507	0.956063
4560	0.981949	0.733333	0.928977	0.778899	0.931507	0.956063
4570	0.981949	0.733333	0.928977	0.778899	0.931507	0.956063
4580	0.981949	0.733333	0.928977	0.778899	0.931507	0.956063
4590	0.978339	0.733333	0.926136	0.769909	0.931271	0.954225
4600	0.978339	0.733333	0.926136	0.769909	0.931271	0.954225
4610	0.978339	0.733333	0.926136	0.769909	0.931271	0.954225
4620	0.978339	0.733333	0.926136	0.769909	0.931271	0.954225
4630	0.978339	0.733333	0.926136	0.769909	0.931271	0.954225
4640	0.978339	0.733333	0.926136	0.769909	0.931271	0.954225
4650	0.978339	0.746667	0.928977	0.779323	0.934483	0.955908
4660	0.978339	0.746667	0.928977	0.779323	0.934483	0.955908
4670	0.978339	0.746667	0.928977	0.779323	0.934483	0.955908
4680	0.978339	0.746667	0.928977	0.779323	0.934483	0.955908
4690	0.978339	0.733333	0.926136	0.769909	0.931271	0.954225
4700	0.978339	0.746667	0.928977	0.779323	0.934483	0.955908
4710	0.978339	0.746667	0.928977	0.779323	0.934483	0.955908
4720	0.978339	0.733333	0.926136	0.769909	0.931271	0.954225
4730	0.978339	0.733333	0.926136	0.769909	0.931271	0.954225
4740	0.974729	0.733333	0.923295	0.76111	0.931034	0.952381
4750	0.978339	0.72	0.923295	0.760449	0.928082	0.952548
4760	0.978339	0.733333	0.926136	0.769909	0.931271	0.954225
4770	0.978339	0.733333	0.926136	0.769909	0.931271	0.954225
4780	0.978339	0.733333	0.926136	0.769909	0.931271	0.954225
4790	0.978339	0.733333	0.926136	0.769909	0.931271	0.954225
4800	0.978339	0.733333	0.926136	0.769909	0.931271	0.954225
4810	0.978339	0.733333	0.926136	0.769909	0.931271	0.954225
4820	0.978339	0.733333	0.926136	0.769909	0.931271	0.954225
4830	0.978339	0.733333	0.926136	0.769909	0.931271	0.954225
4840	0.974729	0.733333	0.923295	0.76111	0.931034	0.952381
4850	0.974729	0.733333	0.923295	0.76111	0.931034	0.952381
4860	0.978339	0.733333	0.926136	0.769909	0.931271	0.954225
4870	0.974729	0.733333	0.923295	0.76111	0.931034	0.952381
4880	0.978339	0.733333	0.926136	0.769909	0.931271	0.954225
4890	0.981949	0.733333	0.928977	0.778899	0.931507	0.956063
4900	0.978339	0.733333	0.926136	0.769909	0.931271	0.954225
4910	0.981949	0.733333	0.928977	0.778899	0.931507	0.956063
4920	0.981949	0.733333	0.928977	0.778899	0.931507	0.956063
4930	0.978339	0.733333	0.926136	0.769909	0.931271	0.954225
4940	0.978339	0.733333	0.926136	0.769909	0.931271	0.954225
4950	0.981949	0.733333	0.928977	0.778899	0.931507	0.956063
4960	0.981949	0.733333	0.928977	0.778899	0.931507	0.956063
4970	0.978339	0.733333	0.926136	0.769909	0.931271	0.954225
4980	0.981949	0.733333	0.928977	0.778899	0.931507	0.956063
4990	0.978339	0.733333	0.926136	0.769909	0.931271	0.954225
5000	0.981949	0.733333	0.928977	0.778899	0.931507	0.956063
5010	0.98556	0.733333	0.931818	0.788088	0.931741	0.957895
5020	0.98556	0.733333	0.931818	0.788088	0.931741	0.957895
5030	0.98556	0.733333	0.931818	0.788088	0.931741	0.957895
5040	0.98556	0.733333	0.931818	0.788088	0.931741	0.957895
5050	0.98556	0.746667	0.934659	0.79735	0.934932	0.959578
5060	0.98556	0.746667	0.934659	0.79735	0.934932	0.959578
5070	0.98556	0.746667	0.934659	0.79735	0.934932	0.959578
5080	0.98556	0.746667	0.934659	0.79735	0.934932	0.959578
5090	0.98556	0.746667	0.934659	0.79735	0.934932	0.959578
5100	0.98556	0.746667	0.934659	0.79735	0.934932	0.959578
5110	0.98556	0.746667	0.934659	0.79735	0.934932	0.959578
5120	0.98556	0.746667	0.934659	0.79735	0.934932	0.959578
5130	0.98556	0.733333	0.931818	0.788088	0.931741	0.957895
5140	0.98556	0.733333	0.931818	0.788088	0.931741	0.957895
5150	0.98556	0.733333	0.931818	0.788088	0.931741	0.957895
5160	0.98556	0.746667	0.934659	0.79735	0.934932	0.959578
5170	0.98556	0.746667	0.934659	0.79735	0.934932	0.959578
5180	0.98556	0.746667	0.934659	0.79735	0.934932	0.959578
5190	0.98556	0.746667	0.934659	0.79735	0.934932	0.959578
5200	0.98556	0.746667	0.934659	0.79735	0.934932	0.959578
5210	0.981949	0.746667	0.931818	0.788239	0.934708	0.957746
5220	0.98556	0.746667	0.934659	0.79735	0.934932	0.959578
5230	0.981949	0.746667	0.931818	0.788239	0.934708	0.957746
5240	0.981949	0.746667	0.931818	0.788239	0.934708	0.957746
5250	0.98917	0.746667	0.9375	0.806663	0.935154	0.961404
5260	0.98917	0.746667	0.9375	0.806663	0.935154	0.961404
5270	0.98917	0.746667	0.9375	0.806663	0.935154	0.961404
5280	0.98917	0.746667	0.9375	0.806663	0.935154	0.961404
5290	0.98917	0.746667	0.9375	0.806663	0.935154	0.961404
5300	0.98917	0.746667	0.9375	0.806663	0.935154	0.961404
5310	0.98917	0.746667	0.9375	0.806663	0.935154	0.961404
5320	0.98556	0.746667	0.934659	0.79735	0.934932	0.959578
5330	0.98556	0.746667	0.934659	0.79735	0.934932	0.959578
5340	0.98556	0.746667	0.934659	0.79735	0.934932	0.959578
5350	0.98556	0.746667	0.934659	0.79735	0.934932	0.959578
5360	0.98556	0.746667	0.934659	0.79735	0.934932	0.959578
5370	0.98556	0.746667	0.934659	0.79735	0.934932	0.959578
5380	0.98556	0.746667	0.934659	0.79735	0.934932	0.959578
5390	0.98556	0.746667	0.934659	0.79735	0.934932	0.959578
5400	0.98917	0.746667	0.9375	0.806663	0.935154	0.961404
5410	0.98917	0.746667	0.9375	0.806663	0.935154	0.961404
5420	0.98556	0.746667	0.934659	0.79735	0.934932	0.959578
5430	0.98556	0.746667	0.934659	0.79735	0.934932	0.959578
5440	0.98556	0.746667	0.934659	0.79735	0.934932	0.959578
5450	0.98556	0.746667	0.934659	0.79735	0.934932	0.959578
5460	0.98556	0.76	0.9375	0.806569	0.938144	0.961268
5470	0.98556	0.76	0.9375	0.806569	0.938144	0.961268
5480	0.98556	0.746667	0.934659	0.79735	0.934932	0.959578
5490	0.98556	0.746667	0.934659	0.79735	0.934932	0.959578
5500	0.98556	0.746667	0.934659	0.79735	0.934932	0.959578
5510	0.98556	0.746667	0.934659	0.79735	0.934932	0.959578
5520	0.98556	0.746667	0.934659	0.79735	0.934932	0.959578
5530	0.98556	0.746667	0.934659	0.79735	0.934932	0.959578
5540	0.98556	0.746667	0.934659	0.79735	0.934932	0.959578
5550	0.98556	0.746667	0.934659	0.79735	0.934932	0.959578
5560	0.98556	0.746667	0.934659	0.79735	0.934932	0.959578
5570	0.98556	0.746667	0.934659	0.79735	0.934932	0.959578
5580	0.98556	0.746667	0.934659	0.79735	0.934932	0.959578
5590	0.98556	0.746667	0.934659	0.79735	0.934932	0.959578
5600	0.98556	0.746667	0.934659	0.79735	0.934932	0.959578
5610	0.98917	0.746667	0.9375	0.806663	0.935154	0.961404
5620	0.98556	0.746667	0.934659	0.79735	0.934932	0.959578
5630	0.98917	0.746667	0.9375	0.806663	0.935154	0.961404
5640	0.98556	0.76	0.9375	0.806569	0.938144	0.961268
5650	0.98556	0.76	0.9375	0.806569	0.938144	0.961268
5660	0.98917	0.733333	0.934659	0.797485	0.931973	0.95972
5670	0.98917	0.733333	0.934659	0.797485	0.931973	0.95972
5680	0.98917	0.746667	0.9375	0.806663	0.935154	0.961404
5690	0.98556	0.76	0.9375	0.806569	0.938144	0.961268
5700	0.98917	0.76	0.940341	0.8158	0.938356	0.963093
5710	0.98917	0.746667	0.9375	0.806663	0.935154	0.961404
5720	0.98917	0.733333	0.934659	0.797485	0.931973	0.95972
5730	0.98917	0.733333	0.934659	0.797485	0.931973	0.95972
5740	0.98917	0.733333	0.934659	0.797485	0.931973	0.95972
5750	0.98917	0.733333	0.934659	0.797485	0.931973	0.95972
5760	0.98917	0.733333	0.934659	0.797485	0.931973	0.95972
5770	0.98917	0.733333	0.934659	0.797485	0.931973	0.95972
5780	0.98917	0.733333	0.934659	0.797485	0.931973	0.95972
5790	0.98917	0.733333	0.934659	0.797485	0.931973	0.95972
5800	0.98917	0.733333	0.934659	0.797485	0.931973	0.95972
5810	0.98917	0.733333	0.934659	0.797485	0.931973	0.95972
5820	0.98917	0.733333	0.934659	0.797485	0.931973	0.95972
5830	0.98917	0.733333	0.934659	0.797485	0.931973	0.95972
5840	0.98917	0.733333	0.934659	0.797485	0.931973	0.95972
5850	0.98917	0.733333	0.934659	0.797485	0.931973	0.95972
5860	0.98917	0.733333	0.934659	0.797485	0.931973	0.95972
5870	0.98917	0.746667	0.9375	0.806663	0.935154	0.961404
5880	0.98917	0.746667	0.9375	0.806663	0.935154	0.961404
5890	0.98917	0.746667	0.9375	0.806663	0.935154	0.961404
5900	0.98917	0.746667	0.9375	0.806663	0.935154	0.961404
5910	0.98917	0.746667	0.9375	0.806663	0.935154	0.961404
5920	0.98917	0.746667	0.9375	0.806663	0.935154	0.961404
5930	0.98917	0.746667	0.9375	0.806663	0.935154	0.961404
5940	0.98917	0.746667	0.9375	0.806663	0.935154	0.961404
5950	0.98917	0.746667	0.9375	0.806663	0.935154	0.961404
5960	0.98917	0.746667	0.9375	0.806663	0.935154	0.961404
5970	0.98917	0.733333	0.934659	0.797485	0.931973	0.95972
5980	0.98917	0.733333	0.934659	0.797485	0.931973	0.95972
5990	0.98917	0.733333	0.934659	0.797485	0.931973	0.95972
6000	0.98556	0.733333	0.931818	0.788088	0.931741	0.957895
6010	0.98556	0.733333	0.931818	0.788088	0.931741	0.957895
6020	0.98556	0.733333	0.931818	0.788088	0.931741	0.957895
6030	0.98556	0.733333	0.931818	0.788088	0.931741	0.957895
6040	0.98556	0.733333	0.931818	0.788088	0.931741	0.957895
6050	0.98556	0.733333	0.931818	0.788088	0.931741	0.957895
6060	0.98556	0.733333	0.931818	0.788088	0.931741	0.957895
6070	0.98556	0.733333	0.931818	0.788088	0.931741	0.957895
6080	0.98556	0.733333	0.931818	0.788088	0.931741	0.957895
6090	0.98556	0.733333	0.931818	0.788088	0.931741	0.957895
6100	0.98556	0.733333	0.931818	0.788088	0.931741	0.957895
6110	0.98556	0.733333	0.931818	0.788088	0.931741	0.957895
6120	0.98556	0.733333	0.931818	0.788088	0.931741	0.957895
6130	0.98917	0.733333	0.934659	0.797485	0.931973	0.95972
6140	0.98917	0.733333	0.934659	0.797485	0.931973	0.95972
6150	0.98556	0.733333	0.931818	0.788088	0.931741	0.957895
6160	0.98556	0.733333	0.931818	0.788088	0.931741	0.957895
6170	0.98556	0.733333	0.931818	0.788088	0.931741	0.957895
6180	0.98556	0.733333	0.931818	0.788088	0.931741	0.957895
6190	0.98556	0.746667	0.934659	0.79735	0.934932	0.959578
6200	0.98556	0.746667	0.934659	0.79735	0.934932	0.959578
6210	0.98556	0.746667	0.934659	0.79735	0.934932	0.959578
6220	0.98556	0.746667	0.934659	0.79735	0.934932	0.959578
6230	0.98556	0.746667	0.934659	0.79735	0.934932	0.959578
6240	0.98556	0.746667	0.934659	0.79735	0.934932	0.959578
6250	0.98556	0.746667	0.934659	0.79735	0.934932	0.959578
6260	0.98556	0.746667	0.934659	0.79735	0.934932	0.959578
6270	0.98556	0.746667	0.934659	0.79735	0.934932	0.959578
6280	0.98556	0.746667	0.934659	0.79735	0.934932	0.959578
6290	0.98556	0.746667	0.934659	0.79735	0.934932	0.959578
6300	0.98556	0.746667	0.934659	0.79735	0.934932	0.959578
6310	0.98556	0.746667	0.934659	0.79735	0.934932	0.959578
6320	0.98556	0.746667	0.934659	0.79735	0.934932	0.959578
6330	0.98556	0.746667	0.934659	0.79735	0.934932	0.959578
6340	0.98556	0.746667	0.934659	0.79735	0.934932	0.959578
6350	0.98556	0.746667	0.934659	0.79735	0.934932	0.959578
6360	0.98556	0.746667	0.934659	0.79735	0.934932	0.959578
6370	0.98556	0.746667	0.934659	0.79735	0.934932	0.959578
6380	0.98556	0.746667	0.934659	0.79735	0.934932	0.959578
6390	0.98556	0.746667	0.934659	0.79735	0.934932	0.959578
6400	0.98556	0.746667	0.934659	0.79735	0.934932	0.959578
6410	0.98556	0.746667	0.934659	0.79735	0.934932	0.959578
6420	0.98556	0.746667	0.934659	0.79735	0.934932	0.959578
6430	0.98556	0.746667	0.934659	0.79735	0.934932	0.959578
6440	0.98556	0.746667	0.934659	0.79735	0.934932	0.959578
6450	0.98917	0.746667	0.9375	0.806663	0.935154	0.961404
6460	0.98917	0.746667	0.9375	0.806663	0.935154	0.961404
6470	0.98917	0.746667	0.9375	0.806663	0.935154	0.961404
6480	0.98917	0.746667	0.9375	0.806663	0.935154	0.961404
6490	0.98917	0.746667	0.9375	0.806663	0.935154	0.961404
6500	0.98917	0.746667	0.9375	0.806663	0.935154	0.961404
6510	0.98556	0.746667	0.934659	0.79735	0.934932	0.959578
6520	0.98556	0.746667	0.934659	0.79735	0.934932	0.959578
6530	0.98556	0.746667	0.934659	0.79735	0.934932	0.959578
6540	0.98556	0.746667	0.934659	0.79735	0.934932	0.959578
6550	0.98556	0.746667	0.934659	0.79735	0.934932	0.959578
6560	0.98556	0.746667	0.934659	0.79735	0.934932	0.959578
6570	0.98556	0.76	0.9375	0.806569	0.938144	0.961268
6580	0.98556	0.76	0.9375	0.806569	0.938144	0.961268
6590	0.98556	0.76	0.9375	0.806569	0.938144	0.961268
6600	0.98556	0.76	0.9375	0.806569	0.938144	0.961268
6610	0.98556	0.76	0.9375	0.806569	0.938144	0.961268
6620	0.98556	0.76	0.9375	0.806569	0.938144	0.961268
6630	0.98556	0.76	0.9375	0.806569	0.938144	0.961268
6640	0.98556	0.76	0.9375	0.806569	0.938144	0.961268
6650	0.98556	0.76	0.9375	0.806569	0.938144	0.961268
6660	0.98556	0.76	0.9375	0.806569	0.938144	0.961268
6670	0.98556	0.76	0.9375	0.806569	0.938144	0.961268
6680	0.98556	0.76	0.9375	0.806569	0.938144	0.961268
6690	0.98556	0.76	0.9375	0.806569	0.938144	0.961268
6700	0.98556	0.76	0.9375	0.806569	0.938144	0.961268
6710	0.98556	0.76	0.9375	0.806569	0.938144	0.961268
6720	0.98556	0.76	0.9375	0.806569	0.938144	0.961268
6730	0.98556	0.76	0.9375	0.806569	0.938144	0.961268
6740	0.98556	0.76	0.9375	0.806569	0.938144	0.961268
6750	0.98556	0.76	0.9375	0.806569	0.938144	0.961268
6760	0.98556	0.76	0.9375	0.806569	0.938144	0.961268
6770	0.98556	0.76	0.9375	0.806569	0.938144	0.961268
6780	0.98556	0.76	0.9375	0.806569	0.938144	0.961268
6790	0.98556	0.76	0.9375	0.806569	0.938144	0.961268
6800	0.98556	0.76	0.9375	0.806569	0.938144	0.961268
6810	0.98556	0.76	0.9375	0.806569	0.938144	0.961268
6820	0.98556	0.76	0.9375	0.806569	0.938144	0.961268
6830	0.98556	0.76	0.9375	0.806569	0.938144	0.961268
6840	0.98556	0.76	0.9375	0.806569	0.938144	0.961268
6850	0.98556	0.76	0.9375	0.806569	0.938144	0.961268
6860	0.98556	0.76	0.9375	0.806569	0.938144	0.961268
6870	0.98556	0.76	0.9375	0.806569	0.938144	0.961268
6880	0.98556	0.76	0.9375	0.806569	0.938144	0.961268
6890	0.98556	0.76	0.9375	0.806569	0.938144	0.961268
6900	0.98556	0.76	0.9375	0.806569	0.938144	0.961268
6910	0.98556	0.746667	0.934659	0.79735	0.934932	0.959578
6920	0.98556	0.76	0.9375	0.806569	0.938144	0.961268
6930	0.98556	0.76	0.9375	0.806569	0.938144	0.961268
6940	0.98556	0.76	0.9375	0.806569	0.938144	0.961268
6950	0.98556	0.76	0.9375	0.806569	0.938144	0.961268
6960	0.98556	0.76	0.9375	0.806569	0.938144	0.961268
6970	0.98556	0.76	0.9375	0.806569	0.938144	0.961268
6980	0.98556	0.76	0.9375	0.806569	0.938144	0.961268
6990	0.98556	0.76	0.9375	0.806569	0.938144	0.961268
7000	0.98556	0.76	0.9375	0.806569	0.938144	0.961268
7010	0.98556	0.746667	0.934659	0.79735	0.934932	0.959578
7020	0.98556	0.76	0.9375	0.806569	0.938144	0.961268
7030	0.98556	0.76	0.9375	0.806569	0.938144	0.961268
7040	0.98556	0.76	0.9375	0.806569	0.938144	0.961268
7050	0.98556	0.76	0.9375	0.806569	0.938144	0.961268
7060	0.98556	0.76	0.9375	0.806569	0.938144	0.961268
7070	0.98556	0.76	0.9375	0.806569	0.938144	0.961268
7080	0.98556	0.76	0.9375	0.806569	0.938144	0.961268
7090	0.98556	0.76	0.9375	0.806569	0.938144	0.961268
7100	0.98556	0.76	0.9375	0.806569	0.938144	0.961268
7110	0.98917	0.746667	0.9375	0.806663	0.935154	0.961404
7120	0.98556	0.746667	0.934659	0.79735	0.934932	0.959578
7130	0.98556	0.746667	0.934659	0.79735	0.934932	0.959578
7140	0.98917	0.746667	0.9375	0.806663	0.935154	0.961404
7150	0.98556	0.746667	0.934659	0.79735	0.934932	0.959578
7160	0.98556	0.746667	0.934659	0.79735	0.934932	0.959578
7170	0.98556	0.746667	0.934659	0.79735	0.934932	0.959578
7180	0.98556	0.746667	0.934659	0.79735	0.934932	0.959578
7190	0.98556	0.746667	0.934659	0.79735	0.934932	0.959578
7200	0.98556	0.746667	0.934659	0.79735	0.934932	0.959578
7210	0.98556	0.746667	0.934659	0.79735	0.934932	0.959578
7220	0.98556	0.746667	0.934659	0.79735	0.934932	0.959578
7230	0.98556	0.746667	0.934659	0.79735	0.934932	0.959578
7240	0.98556	0.746667	0.934659	0.79735	0.934932	0.959578
7250	0.98556	0.746667	0.934659	0.79735	0.934932	0.959578
7260	0.98556	0.746667	0.934659	0.79735	0.934932	0.959578
7270	0.98556	0.76	0.9375	0.806569	0.938144	0.961268
7280	0.98556	0.76	0.9375	0.806569	0.938144	0.961268
7290	0.98917	0.76	0.940341	0.8158	0.938356	0.963093
7300	0.98556	0.746667	0.934659	0.79735	0.934932	0.959578
7310	0.98556	0.746667	0.934659	0.79735	0.934932	0.959578
7320	0.98556	0.76	0.9375	0.806569	0.938144	0.961268
7330	0.98556	0.76	0.9375	0.806569	0.938144	0.961268
7340	0.98556	0.76	0.9375	0.806569	0.938144	0.961268
7350	0.98917	0.76	0.940341	0.8158	0.938356	0.963093
7360	0.98917	0.76	0.940341	0.8158	0.938356	0.963093
7370	0.98917	0.76	0.940341	0.8158	0.938356	0.963093
7380	0.98556	0.76	0.9375	0.806569	0.938144	0.961268
7390	0.98556	0.76	0.9375	0.806569	0.938144	0.961268
7400	0.98556	0.76	0.9375	0.806569	0.938144	0.961268
7410	0.98556	0.76	0.9375	0.806569	0.938144	0.961268
7420	0.98556	0.76	0.9375	0.806569	0.938144	0.961268
7430	0.98556	0.76	0.9375	0.806569	0.938144	0.961268
7440	0.98556	0.76	0.9375	0.806569	0.938144	0.961268
7450	0.98556	0.76	0.9375	0.806569	0.938144	0.961268
7460	0.98556	0.76	0.9375	0.806569	0.938144	0.961268
7470	0.98556	0.76	0.9375	0.806569	0.938144	0.961268
7480	0.98556	0.76	0.9375	0.806569	0.938144	0.961268
7490	0.98556	0.76	0.9375	0.806569	0.938144	0.961268
7500	0.98556	0.76	0.9375	0.806569	0.938144	0.961268
7510	0.98556	0.76	0.9375	0.806569	0.938144	0.961268
7520	0.98556	0.76	0.9375	0.806569	0.938144	0.961268
7530	0.98556	0.76	0.9375	0.806569	0.938144	0.961268
7540	0.98556	0.76	0.9375	0.806569	0.938144	0.961268
7550	0.98556	0.76	0.9375	0.806569	0.938144	0.961268
7560	0.98556	0.76	0.9375	0.806569	0.938144	0.961268
7570	0.98556	0.76	0.9375	0.806569	0.938144	0.961268
7580	0.98556	0.76	0.9375	0.806569	0.938144	0.961268
7590	0.98556	0.76	0.9375	0.806569	0.938144	0.961268
7600	0.98556	0.746667	0.934659	0.79735	0.934932	0.959578
7610	0.98556	0.746667	0.934659	0.79735	0.934932	0.959578
7620	0.98556	0.746667	0.934659	0.79735	0.934932	0.959578
7630	0.98556	0.746667	0.934659	0.79735	0.934932	0.959578
7640	0.98556	0.746667	0.934659	0.79735	0.934932	0.959578
7650	0.98556	0.746667	0.934659	0.79735	0.934932	0.959578
7660	0.98556	0.746667	0.934659	0.79735	0.934932	0.959578
7670	0.98556	0.746667	0.934659	0.79735	0.934932	0.959578
7680	0.98556	0.746667	0.934659	0.79735	0.934932	0.959578
7690	0.98556	0.746667	0.934659	0.79735	0.934932	0.959578
7700	0.98556	0.746667	0.934659	0.79735	0.934932	0.959578
7710	0.98556	0.746667	0.934659	0.79735	0.934932	0.959578
7720	0.98556	0.746667	0.934659	0.79735	0.934932	0.959578
7730	0.98556	0.746667	0.934659	0.79735	0.934932	0.959578
7740	0.98556	0.746667	0.934659	0.79735	0.934932	0.959578
7750	0.98556	0.746667	0.934659	0.79735	0.934932	0.959578
7760	0.98556	0.746667	0.934659	0.79735	0.934932	0.959578
7770	0.98556	0.733333	0.931818	0.788088	0.931741	0.957895
7780	0.98556	0.733333	0.931818	0.788088	0.931741	0.957895
7790	0.98556	0.733333	0.931818	0.788088	0.931741	0.957895
7800	0.98556	0.746667	0.934659	0.79735	0.934932	0.959578
7810	0.98556	0.746667	0.934659	0.79735	0.934932	0.959578
7820	0.98556	0.746667	0.934659	0.79735	0.934932	0.959578
7830	0.98556	0.76	0.9375	0.806569	0.938144	0.961268
7840	0.98556	0.76	0.9375	0.806569	0.938144	0.961268
7850	0.98556	0.76	0.9375	0.806569	0.938144	0.961268
7860	0.98556	0.76	0.9375	0.806569	0.938144	0.961268
7870	0.98556	0.76	0.9375	0.806569	0.938144	0.961268
7880	0.98556	0.773333	0.940341	0.815748	0.941379	0.962963
7890	0.98556	0.773333	0.940341	0.815748	0.941379	0.962963
7900	0.98556	0.76	0.9375	0.806569	0.938144	0.961268
7910	0.98556	0.76	0.9375	0.806569	0.938144	0.961268
7920	0.98556	0.76	0.9375	0.806569	0.938144	0.961268
7930	0.98556	0.76	0.9375	0.806569	0.938144	0.961268
7940	0.98556	0.76	0.9375	0.806569	0.938144	0.961268
7950	0.98556	0.76	0.9375	0.806569	0.938144	0.961268
7960	0.98556	0.76	0.9375	0.806569	0.938144	0.961268
7970	0.98556	0.76	0.9375	0.806569	0.938144	0.961268
7980	0.98556	0.76	0.9375	0.806569	0.938144	0.961268
7990	0.98556	0.76	0.9375	0.806569	0.938144	0.961268
8000	0.98556	0.76	0.9375	0.806569	0.938144	0.961268
8010	0.98556	0.76	0.9375	0.806569	0.938144	0.961268
8020	0.98556	0.76	0.9375	0.806569	0.938144	0.961268
8030	0.98556	0.76	0.9375	0.806569	0.938144	0.961268
8040	0.98556	0.76	0.9375	0.806569	0.938144	0.961268
8050	0.98556	0.76	0.9375	0.806569	0.938144	0.961268
8060	0.98556	0.76	0.9375	0.806569	0.938144	0.961268
8070	0.98556	0.76	0.9375	0.806569	0.938144	0.961268
8080	0.98556	0.76	0.9375	0.806569	0.938144	0.961268
8090	0.98556	0.76	0.9375	0.806569	0.938144	0.961268
8100	0.98556	0.76	0.9375	0.806569	0.938144	0.961268
8110	0.98556	0.76	0.9375	0.806569	0.938144	0.961268
8120	0.98556	0.746667	0.934659	0.79735	0.934932	0.959578
8130	0.98556	0.746667	0.934659	0.79735	0.934932	0.959578
8140	0.98556	0.733333	0.931818	0.788088	0.931741	0.957895
8150	0.98556	0.733333	0.931818	0.788088	0.931741	0.957895
8160	0.98556	0.733333	0.931818	0.788088	0.931741	0.957895
8170	0.98556	0.733333	0.931818	0.788088	0.931741	0.957895
8180	0.98556	0.746667	0.934659	0.79735	0.934932	0.959578
8190	0.98556	0.746667	0.934659	0.79735	0.934932	0.959578
8200	0.98556	0.746667	0.934659	0.79735	0.934932	0.959578
8210	0.98556	0.733333	0.931818	0.788088	0.931741	0.957895
8220	0.98556	0.733333	0.931818	0.788088	0.931741	0.957895
8230	0.98556	0.733333	0.931818	0.788088	0.931741	0.957895
8240	0.98556	0.733333	0.931818	0.788088	0.931741	0.957895
8250	0.98556	0.733333	0.931818	0.788088	0.931741	0.957895
8260	0.98556	0.733333	0.931818	0.788088	0.931741	0.957895
8270	0.98556	0.733333	0.931818	0.788088	0.931741	0.957895
8280	0.98556	0.733333	0.931818	0.788088	0.931741	0.957895
8290	0.98556	0.733333	0.931818	0.788088	0.931741	0.957895
8300	0.98556	0.733333	0.931818	0.788088	0.931741	0.957895
8310	0.98556	0.733333	0.931818	0.788088	0.931741	0.957895
8320	0.98556	0.733333	0.931818	0.788088	0.931741	0.957895
8330	0.98556	0.733333	0.931818	0.788088	0.931741	0.957895
8340	0.98556	0.733333	0.931818	0.788088	0.931741	0.957895
8350	0.98556	0.733333	0.931818	0.788088	0.931741	0.957895
8360	0.98556	0.733333	0.931818	0.788088	0.931741	0.957895
8370	0.98556	0.733333	0.931818	0.788088	0.931741	0.957895
8380	0.98556	0.733333	0.931818	0.788088	0.931741	0.957895
8390	0.98556	0.733333	0.931818	0.788088	0.931741	0.957895
8400	0.98556	0.733333	0.931818	0.788088	0.931741	0.957895
8410	0.98556	0.733333	0.931818	0.788088	0.931741	0.957895
8420	0.98556	0.733333	0.931818	0.788088	0.931741	0.957895
8430	0.98556	0.733333	0.931818	0.788088	0.931741	0.957895
8440	0.98556	0.733333	0.931818	0.788088	0.931741	0.957895
8450	0.98556	0.733333	0.931818	0.788088	0.931741	0.957895
8460	0.98556	0.733333	0.931818	0.788088	0.931741	0.957895
8470	0.98556	0.733333	0.931818	0.788088	0.931741	0.957895
8480	0.98556	0.733333	0.931818	0.788088	0.931741	0.957895
8490	0.98556	0.746667	0.934659	0.79735	0.934932	0.959578
8500	0.98556	0.746667	0.934659	0.79735	0.934932	0.959578
8510	0.98556	0.746667	0.934659	0.79735	0.934932	0.959578
8520	0.98556	0.746667	0.934659	0.79735	0.934932	0.959578
8530	0.98556	0.733333	0.931818	0.788088	0.931741	0.957895
8540	0.98556	0.733333	0.931818	0.788088	0.931741	0.957895
8550	0.98556	0.733333	0.931818	0.788088	0.931741	0.957895
8560	0.98556	0.733333	0.931818	0.788088	0.931741	0.957895
8570	0.98556	0.733333	0.931818	0.788088	0.931741	0.957895
8580	0.98556	0.746667	0.934659	0.79735	0.934932	0.959578
8590	0.98556	0.746667	0.934659	0.79735	0.934932	0.959578
8600	0.98556	0.746667	0.934659	0.79735	0.934932	0.959578
8610	0.98556	0.746667	0.934659	0.79735	0.934932	0.959578
8620	0.98556	0.733333	0.931818	0.788088	0.931741	0.957895
8630	0.98556	0.733333	0.931818	0.788088	0.931741	0.957895
8640	0.98556	0.733333	0.931818	0.788088	0.931741	0.957895
8650	0.98556	0.733333	0.931818	0.788088	0.931741	0.957895
8660	0.98556	0.733333	0.931818	0.788088	0.931741	0.957895
8670	0.98556	0.733333	0.931818	0.788088	0.931741	0.957895
8680	0.98556	0.733333	0.931818	0.788088	0.931741	0.957895
8690	0.98556	0.733333	0.931818	0.788088	0.931741	0.957895
8700	0.98556	0.733333	0.931818	0.788088	0.931741	0.957895
8710	0.98556	0.733333	0.931818	0.788088	0.931741	0.957895
8720	0.98556	0.733333	0.931818	0.788088	0.931741	0.957895
8730	0.98556	0.733333	0.931818	0.788088	0.931741	0.957895
8740	0.98556	0.733333	0.931818	0.788088	0.931741	0.957895
8750	0.98556	0.733333	0.931818	0.788088	0.931741	0.957895
8760	0.98556	0.733333	0.931818	0.788088	0.931741	0.957895
8770	0.98556	0.733333	0.931818	0.788088	0.931741	0.957895
8780	0.98556	0.733333	0.931818	0.788088	0.931741	0.957895
8790	0.98556	0.733333	0.931818	0.788088	0.931741	0.957895
8800	0.98556	0.733333	0.931818	0.788088	0.931741	0.957895
8810	0.98556	0.733333	0.931818	0.788088	0.931741	0.957895
8820	0.98556	0.733333	0.931818	0.788088	0.931741	0.957895
8830	0.98556	0.733333	0.931818	0.788088	0.931741	0.957895
8840	0.98556	0.746667	0.934659	0.79735	0.934932	0.959578
8850	0.98556	0.746667	0.934659	0.79735	0.934932	0.959578
8860	0.98556	0.746667	0.934659	0.79735	0.934932	0.959578
8870	0.98556	0.72	0.928977	0.778783	0.928571	0.956217
8880	0.98556	0.72	0.928977	0.778783	0.928571	0.956217
8890	0.98556	0.733333	0.931818	0.788088	0.931741	0.957895
8900	0.98556	0.733333	0.931818	0.788088	0.931741	0.957895
8910	0.98556	0.733333	0.931818	0.788088	0.931741	0.957895
8920	0.98556	0.733333	0.931818	0.788088	0.931741	0.957895
8930	0.98556	0.733333	0.931818	0.788088	0.931741	0.957895
8940	0.98556	0.746667	0.934659	0.79735	0.934932	0.959578
8950	0.98556	0.746667	0.934659	0.79735	0.934932	0.959578
8960	0.98556	0.746667	0.934659	0.79735	0.934932	0.959578
8970	0.98556	0.746667	0.934659	0.79735	0.934932	0.959578
8980	0.98556	0.746667	0.934659	0.79735	0.934932	0.959578
8990	0.98556	0.746667	0.934659	0.79735	0.934932	0.959578
9000	0.98556	0.746667	0.934659	0.79735	0.934932	0.959578
9010	0.98556	0.746667	0.934659	0.79735	0.934932	0.959578
9020	0.98556	0.746667	0.934659	0.79735	0.934932	0.959578
9030	0.98556	0.746667	0.934659	0.79735	0.934932	0.959578
9040	0.98556	0.746667	0.934659	0.79735	0.934932	0.959578
9050	0.98556	0.746667	0.934659	0.79735	0.934932	0.959578
9060	0.98556	0.76	0.9375	0.806569	0.938144	0.961268
9070	0.98556	0.76	0.9375	0.806569	0.938144	0.961268
9080	0.98556	0.76	0.9375	0.806569	0.938144	0.961268
9090	0.98556	0.76	0.9375	0.806569	0.938144	0.961268
9100	0.98556	0.76	0.9375	0.806569	0.938144	0.961268
9110	0.98556	0.76	0.9375	0.806569	0.938144	0.961268
9120	0.98556	0.76	0.9375	0.806569	0.938144	0.961268
9130	0.98556	0.76	0.9375	0.806569	0.938144	0.961268
9140	0.98556	0.76	0.9375	0.806569	0.938144	0.961268
9150	0.98556	0.746667	0.934659	0.79735	0.934932	0.959578
9160	0.98556	0.76	0.9375	0.806569	0.938144	0.961268
9170	0.98556	0.76	0.9375	0.806569	0.938144	0.961268
9180	0.98556	0.76	0.9375	0.806569	0.938144	0.961268
9190	0.98556	0.76	0.9375	0.806569	0.938144	0.961268
9200	0.98556	0.76	0.9375	0.806569	0.938144	0.961268
9210	0.98556	0.76	0.9375	0.806569	0.938144	0.961268
9220	0.98556	0.76	0.9375	0.806569	0.938144	0.961268
9230	0.98556	0.76	0.9375	0.806569	0.938144	0.961268
9240	0.98556	0.76	0.9375	0.806569	0.938144	0.961268
9250	0.98556	0.76	0.9375	0.806569	0.938144	0.961268
9260	0.98556	0.76	0.9375	0.806569	0.938144	0.961268
9270	0.98556	0.76	0.9375	0.806569	0.938144	0.961268
9280	0.98556	0.76	0.9375	0.806569	0.938144	0.961268
9290	0.98556	0.76	0.9375	0.806569	0.938144	0.961268
9300	0.98917	0.76	0.940341	0.8158	0.938356	0.963093
9310	0.98917	0.746667	0.9375	0.806663	0.935154	0.961404
9320	0.98917	0.746667	0.9375	0.806663	0.935154	0.961404
9330	0.98917	0.746667	0.9375	0.806663	0.935154	0.961404
9340	0.98917	0.746667	0.9375	0.806663	0.935154	0.961404
9350	0.98917	0.746667	0.9375	0.806663	0.935154	0.961404
9360	0.98917	0.746667	0.9375	0.806663	0.935154	0.961404
9370	0.98917	0.746667	0.9375	0.806663	0.935154	0.961404
9380	0.98917	0.746667	0.9375	0.806663	0.935154	0.961404
9390	0.98917	0.746667	0.9375	0.806663	0.935154	0.961404
9400	0.98917	0.746667	0.9375	0.806663	0.935154	0.961404
9410	0.98917	0.746667	0.9375	0.806663	0.935154	0.961404
9420	0.98917	0.746667	0.9375	0.806663	0.935154	0.961404
9430	0.98917	0.746667	0.9375	0.806663	0.935154	0.961404
9440	0.98917	0.746667	0.9375	0.806663	0.935154	0.961404
9450	0.98917	0.746667	0.9375	0.806663	0.935154	0.961404
9460	0.98917	0.746667	0.9375	0.806663	0.935154	0.961404
9470	0.98917	0.746667	0.9375	0.806663	0.935154	0.961404
9480	0.98917	0.746667	0.9375	0.806663	0.935154	0.961404
9490	0.98917	0.746667	0.9375	0.806663	0.935154	0.961404
9500	0.98556	0.76	0.9375	0.806569	0.938144	0.961268
9510	0.98556	0.76	0.9375	0.806569	0.938144	0.961268
9520	0.98556	0.76	0.9375	0.806569	0.938144	0.961268
9530	0.98556	0.76	0.9375	0.806569	0.938144	0.961268
9540	0.98556	0.76	0.9375	0.806569	0.938144	0.961268
9550	0.98556	0.773333	0.940341	0.815748	0.941379	0.962963
9560	0.98556	0.773333	0.940341	0.815748	0.941379	0.962963
9570	0.98556	0.773333	0.940341	0.815748	0.941379	0.962963
9580	0.98556	0.773333	0.940341	0.815748	0.941379	0.962963
9590	0.98556	0.773333	0.940341	0.815748	0.941379	0.962963
9600	0.98556	0.773333	0.940341	0.815748	0.941379	0.962963
9610	0.98556	0.773333	0.940341	0.815748	0.941379	0.962963
9620	0.98556	0.746667	0.934659	0.79735	0.934932	0.959578
9630	0.98556	0.746667	0.934659	0.79735	0.934932	0.959578
9640	0.98556	0.746667	0.934659	0.79735	0.934932	0.959578
9650	0.98556	0.76	0.9375	0.806569	0.938144	0.961268
9660	0.98556	0.746667	0.934659	0.79735	0.934932	0.959578
9670	0.98556	0.76	0.9375	0.806569	0.938144	0.961268
9680	0.98556	0.76	0.9375	0.806569	0.938144	0.961268
9690	0.98556	0.76	0.9375	0.806569	0.938144	0.961268
9700	0.98556	0.76	0.9375	0.806569	0.938144	0.961268
9710	0.98556	0.76	0.9375	0.806569	0.938144	0.961268
9720	0.98556	0.76	0.9375	0.806569	0.938144	0.961268
9730	0.98556	0.76	0.9375	0.806569	0.938144	0.961268
9740	0.98556	0.76	0.9375	0.806569	0.938144	0.961268
9750	0.98556	0.76	0.9375	0.806569	0.938144	0.961268
9760	0.98556	0.76	0.9375	0.806569	0.938144	0.961268
9770	0.98556	0.76	0.9375	0.806569	0.938144	0.961268
9780	0.98556	0.76	0.9375	0.806569	0.938144	0.961268
9790	0.98556	0.76	0.9375	0.806569	0.938144	0.961268
9800	0.98556	0.76	0.9375	0.806569	0.938144	0.961268
9810	0.98556	0.76	0.9375	0.806569	0.938144	0.961268
9820	0.98556	0.76	0.9375	0.806569	0.938144	0.961268
9830	0.98556	0.76	0.9375	0.806569	0.938144	0.961268
9840	0.98556	0.746667	0.934659	0.79735	0.934932	0.959578
9850	0.98556	0.76	0.9375	0.806569	0.938144	0.961268
9860	0.98556	0.76	0.9375	0.806569	0.938144	0.961268
9870	0.98556	0.773333	0.940341	0.815748	0.941379	0.962963
9880	0.98556	0.76	0.9375	0.806569	0.938144	0.961268
9890	0.98556	0.76	0.9375	0.806569	0.938144	0.961268
9900	0.98556	0.76	0.9375	0.806569	0.938144	0.961268
9910	0.98556	0.76	0.9375	0.806569	0.938144	0.961268
9920	0.98556	0.76	0.9375	0.806569	0.938144	0.961268
9930	0.98556	0.76	0.9375	0.806569	0.938144	0.961268
9940	0.98556	0.76	0.9375	0.806569	0.938144	0.961268
9950	0.98556	0.76	0.9375	0.806569	0.938144	0.961268
9960	0.98556	0.76	0.9375	0.806569	0.938144	0.961268
9970	0.98556	0.76	0.9375	0.806569	0.938144	0.961268
9980	0.98556	0.76	0.9375	0.806569	0.938144	0.961268
9990	0.98556	0.76	0.9375	0.806569	0.938144	0.961268
10000	0.98556	0.76	0.9375	0.806569	0.938144	0.961268
10010	0.98556	0.76	0.9375	0.806569	0.938144	0.961268
10020	0.98556	0.76	0.9375	0.806569	0.938144	0.961268
10030	0.98556	0.76	0.9375	0.806569	0.938144	0.961268
10040	0.98556	0.773333	0.940341	0.815748	0.941379	0.962963
10050	0.98556	0.76	0.9375	0.806569	0.938144	0.961268
10060	0.98556	0.76	0.9375	0.806569	0.938144	0.961268
10070	0.98556	0.76	0.9375	0.806569	0.938144	0.961268
10080	0.98556	0.76	0.9375	0.806569	0.938144	0.961268
10090	0.98556	0.76	0.9375	0.806569	0.938144	0.961268
10100	0.98556	0.76	0.9375	0.806569	0.938144	0.961268
10110	0.98556	0.76	0.9375	0.806569	0.938144	0.961268
10120	0.98556	0.76	0.9375	0.806569	0.938144	0.961268
10130	0.98556	0.76	0.9375	0.806569	0.938144	0.961268
10140	0.98556	0.76	0.9375	0.806569	0.938144	0.961268
10150	0.98556	0.76	0.9375	0.806569	0.938144	0.961268
10160	0.98556	0.76	0.9375	0.806569	0.938144	0.961268
10170	0.98556	0.76	0.9375	0.806569	0.938144	0.961268
10180	0.98556	0.76	0.9375	0.806569	0.938144	0.961268
10190	0.98556	0.76	0.9375	0.806569	0.938144	0.961268
10200	0.98556	0.76	0.9375	0.806569	0.938144	0.961268
10210	0.98556	0.76	0.9375	0.806569	0.938144	0.961268
10220	0.98556	0.76	0.9375	0.806569	0.938144	0.961268
10230	0.98556	0.773333	0.940341	0.815748	0.941379	0.962963
10240	0.98556	0.773333	0.940341	0.815748	0.941379	0.962963
10250	0.98556	0.76	0.9375	0.806569	0.938144	0.961268
10260	0.98556	0.76	0.9375	0.806569	0.938144	0.961268
10270	0.98556	0.76	0.9375	0.806569	0.938144	0.961268
10280	0.98556	0.76	0.9375	0.806569	0.938144	0.961268
10290	0.98556	0.76	0.9375	0.806569	0.938144	0.961268
10300	0.98556	0.76	0.9375	0.806569	0.938144	0.961268
10310	0.98556	0.76	0.9375	0.806569	0.938144	0.961268
10320	0.98556	0.746667	0.934659	0.79735	0.934932	0.959578
10330	0.98556	0.746667	0.934659	0.79735	0.934932	0.959578
10340	0.98556	0.746667	0.934659	0.79735	0.934932	0.959578
10350	0.98556	0.746667	0.934659	0.79735	0.934932	0.959578
10360	0.98556	0.746667	0.934659	0.79735	0.934932	0.959578
10370	0.98556	0.746667	0.934659	0.79735	0.934932	0.959578
10380	0.98556	0.746667	0.934659	0.79735	0.934932	0.959578
10390	0.98556	0.746667	0.934659	0.79735	0.934932	0.959578
10400	0.98556	0.746667	0.934659	0.79735	0.934932	0.959578
10410	0.98556	0.746667	0.934659	0.79735	0.934932	0.959578
10420	0.98556	0.746667	0.934659	0.79735	0.934932	0.959578
10430	0.981949	0.733333	0.928977	0.778899	0.931507	0.956063
10440	0.981949	0.733333	0.928977	0.778899	0.931507	0.956063
10450	0.981949	0.733333	0.928977	0.778899	0.931507	0.956063
10460	0.981949	0.733333	0.928977	0.778899	0.931507	0.956063
10470	0.981949	0.733333	0.928977	0.778899	0.931507	0.956063
10480	0.981949	0.733333	0.928977	0.778899	0.931507	0.956063
10490	0.981949	0.733333	0.928977	0.778899	0.931507	0.956063
10500	0.981949	0.733333	0.928977	0.778899	0.931507	0.956063
10510	0.981949	0.733333	0.928977	0.778899	0.931507	0.956063
10520	0.981949	0.733333	0.928977	0.778899	0.931507	0.956063
10530	0.981949	0.733333	0.928977	0.778899	0.931507	0.956063
10540	0.981949	0.733333	0.928977	0.778899	0.931507	0.956063
10550	0.981949	0.733333	0.928977	0.778899	0.931507	0.956063
10560	0.981949	0.733333	0.928977	0.778899	0.931507	0.956063
10570	0.981949	0.733333	0.928977	0.778899	0.931507	0.956063
10580	0.981949	0.733333	0.928977	0.778899	0.931507	0.956063
10590	0.981949	0.72	0.926136	0.769514	0.928328	0.954386
10600	0.981949	0.72	0.926136	0.769514	0.928328	0.954386
10610	0.981949	0.72	0.926136	0.769514	0.928328	0.954386
10620	0.981949	0.72	0.926136	0.769514	0.928328	0.954386
10630	0.981949	0.72	0.926136	0.769514	0.928328	0.954386
10640	0.981949	0.72	0.926136	0.769514	0.928328	0.954386
10650	0.981949	0.72	0.926136	0.769514	0.928328	0.954386
10660	0.981949	0.72	0.926136	0.769514	0.928328	0.954386
10670	0.981949	0.72	0.926136	0.769514	0.928328	0.954386
10680	0.981949	0.72	0.926136	0.769514	0.928328	0.954386
10690	0.981949	0.72	0.926136	0.769514	0.928328	0.954386
10700	0.981949	0.72	0.926136	0.769514	0.928328	0.954386
10710	0.981949	0.72	0.926136	0.769514	0.928328	0.954386
10720	0.981949	0.72	0.926136	0.769514	0.928328	0.954386
10730	0.981949	0.733333	0.928977	0.778899	0.931507	0.956063
10740	0.981949	0.733333	0.928977	0.778899	0.931507	0.956063
10750	0.981949	0.733333	0.928977	0.778899	0.931507	0.956063
10760	0.981949	0.733333	0.928977	0.778899	0.931507	0.956063
10770	0.981949	0.733333	0.928977	0.778899	0.931507	0.956063
10780	0.981949	0.733333	0.928977	0.778899	0.931507	0.956063
10790	0.981949	0.733333	0.928977	0.778899	0.931507	0.956063
10800	0.981949	0.733333	0.928977	0.778899	0.931507	0.956063
10810	0.981949	0.733333	0.928977	0.778899	0.931507	0.956063
10820	0.981949	0.733333	0.928977	0.778899	0.931507	0.956063
10830	0.981949	0.733333	0.928977	0.778899	0.931507	0.956063
10840	0.981949	0.72	0.926136	0.769514	0.928328	0.954386
10850	0.981949	0.746667	0.931818	0.788239	0.934708	0.957746
10860	0.981949	0.733333	0.928977	0.778899	0.931507	0.956063
10870	0.981949	0.733333	0.928977	0.778899	0.931507	0.956063
10880	0.981949	0.733333	0.928977	0.778899	0.931507	0.956063
10890	0.981949	0.733333	0.928977	0.778899	0.931507	0.956063
10900	0.98556	0.733333	0.931818	0.788088	0.931741	0.957895
10910	0.981949	0.733333	0.928977	0.778899	0.931507	0.956063
10920	0.981949	0.733333	0.928977	0.778899	0.931507	0.956063
10930	0.981949	0.733333	0.928977	0.778899	0.931507	0.956063
10940	0.981949	0.733333	0.928977	0.778899	0.931507	0.956063
10950	0.981949	0.733333	0.928977	0.778899	0.931507	0.956063
10960	0.981949	0.733333	0.928977	0.778899	0.931507	0.956063
10970	0.981949	0.733333	0.928977	0.778899	0.931507	0.956063
10980	0.981949	0.733333	0.928977	0.778899	0.931507	0.956063
10990	0.981949	0.733333	0.928977	0.778899	0.931507	0.956063
11000	0.981949	0.733333	0.928977	0.778899	0.931507	0.956063
11010	0.981949	0.733333	0.928977	0.778899	0.931507	0.956063
11020	0.981949	0.733333	0.928977	0.778899	0.931507	0.956063
11030	0.981949	0.733333	0.928977	0.778899	0.931507	0.956063
11040	0.981949	0.733333	0.928977	0.778899	0.931507	0.956063
11050	0.981949	0.733333	0.928977	0.778899	0.931507	0.956063
11060	0.981949	0.733333	0.928977	0.778899	0.931507	0.956063
11070	0.981949	0.733333	0.928977	0.778899	0.931507	0.956063
11080	0.98556	0.733333	0.931818	0.788088	0.931741	0.957895
11090	0.98556	0.733333	0.931818	0.788088	0.931741	0.957895
11100	0.981949	0.733333	0.928977	0.778899	0.931507	0.956063
11110	0.981949	0.733333	0.928977	0.778899	0.931507	0.956063
11120	0.98556	0.733333	0.931818	0.788088	0.931741	0.957895
11130	0.98556	0.733333	0.931818	0.788088	0.931741	0.957895
11140	0.981949	0.733333	0.928977	0.778899	0.931507	0.956063
11150	0.981949	0.733333	0.928977	0.778899	0.931507	0.956063
11160	0.981949	0.72	0.926136	0.769514	0.928328	0.954386
11170	0.981949	0.72	0.926136	0.769514	0.928328	0.954386
11180	0.981949	0.72	0.926136	0.769514	0.928328	0.954386
11190	0.981949	0.72	0.926136	0.769514	0.928328	0.954386
11200	0.981949	0.72	0.926136	0.769514	0.928328	0.954386
11210	0.981949	0.72	0.926136	0.769514	0.928328	0.954386
11220	0.981949	0.733333	0.928977	0.778899	0.931507	0.956063
11230	0.98556	0.733333	0.931818	0.788088	0.931741	0.957895
11240	0.98556	0.733333	0.931818	0.788088	0.931741	0.957895
11250	0.98556	0.733333	0.931818	0.788088	0.931741	0.957895
11260	0.98556	0.733333	0.931818	0.788088	0.931741	0.957895
11270	0.98556	0.733333	0.931818	0.788088	0.931741	0.957895
11280	0.98556	0.72	0.928977	0.778783	0.928571	0.956217
11290	0.98556	0.72	0.928977	0.778783	0.928571	0.956217
11300	0.98556	0.72	0.928977	0.778783	0.928571	0.956217
11310	0.98556	0.72	0.928977	0.778783	0.928571	0.956217
11320	0.98556	0.72	0.928977	0.778783	0.928571	0.956217
11330	0.98556	0.72	0.928977	0.778783	0.928571	0.956217
11340	0.98556	0.733333	0.931818	0.788088	0.931741	0.957895
11350	0.981949	0.733333	0.928977	0.778899	0.931507	0.956063
11360	0.981949	0.733333	0.928977	0.778899	0.931507	0.956063
11370	0.98556	0.72	0.928977	0.778783	0.928571	0.956217
11380	0.98917	0.72	0.931818	0.788265	0.928814	0.958042
11390	0.981949	0.72	0.926136	0.769514	0.928328	0.954386
11400	0.98556	0.733333	0.931818	0.788088	0.931741	0.957895
11410	0.98556	0.733333	0.931818	0.788088	0.931741	0.957895
11420	0.98556	0.72	0.928977	0.778783	0.928571	0.956217
11430	0.98556	0.72	0.928977	0.778783	0.928571	0.956217
11440	0.98556	0.72	0.928977	0.778783	0.928571	0.956217
11450	0.98556	0.733333	0.931818	0.788088	0.931741	0.957895
11460	0.98556	0.733333	0.931818	0.788088	0.931741	0.957895
11470	0.98556	0.733333	0.931818	0.788088	0.931741	0.957895
11480	0.98556	0.733333	0.931818	0.788088	0.931741	0.957895
11490	0.98556	0.72	0.928977	0.778783	0.928571	0.956217
11500	0.98556	0.72	0.928977	0.778783	0.928571	0.956217
11510	0.98556	0.72	0.928977	0.778783	0.928571	0.956217
11520	0.98556	0.72	0.928977	0.778783	0.928571	0.956217
11530	0.98556	0.72	0.928977	0.778783	0.928571	0.956217
11540	0.98556	0.72	0.928977	0.778783	0.928571	0.956217
11550	0.98556	0.72	0.928977	0.778783	0.928571	0.956217
11560	0.98556	0.72	0.928977	0.778783	0.928571	0.956217
11570	0.98556	0.72	0.928977	0.778783	0.928571	0.956217
11580	0.98556	0.72	0.928977	0.778783	0.928571	0.956217
11590	0.98556	0.72	0.928977	0.778783	0.928571	0.956217
11600	0.98556	0.746667	0.934659	0.79735	0.934932	0.959578
11610	0.98556	0.733333	0.931818	0.788088	0.931741	0.957895
11620	0.98556	0.72	0.928977	0.778783	0.928571	0.956217
11630	0.98556	0.733333	0.931818	0.788088	0.931741	0.957895
11640	0.98556	0.72	0.928977	0.778783	0.928571	0.956217
11650	0.98556	0.72	0.928977	0.778783	0.928571	0.956217
11660	0.98556	0.72	0.928977	0.778783	0.928571	0.956217
11670	0.98556	0.733333	0.931818	0.788088	0.931741	0.957895
11680	0.98556	0.733333	0.931818	0.788088	0.931741	0.957895
11690	0.98556	0.72	0.928977	0.778783	0.928571	0.956217
11700	0.98556	0.706667	0.926136	0.769432	0.925424	0.954545
11710	0.98556	0.706667	0.926136	0.769432	0.925424	0.954545
11720	0.98556	0.706667	0.926136	0.769432	0.925424	0.954545
11730	0.98556	0.706667	0.926136	0.769432	0.925424	0.954545
11740	0.98556	0.706667	0.926136	0.769432	0.925424	0.954545
11750	0.98556	0.706667	0.926136	0.769432	0.925424	0.954545
11760	0.98556	0.706667	0.926136	0.769432	0.925424	0.954545
11770	0.98556	0.706667	0.926136	0.769432	0.925424	0.954545
11780	0.98556	0.706667	0.926136	0.769432	0.925424	0.954545
11790	0.98556	0.706667	0.926136	0.769432	0.925424	0.954545
11800	0.98556	0.706667	0.926136	0.769432	0.925424	0.954545
11810	0.981949	0.706667	0.923295	0.760081	0.92517	0.952715
11820	0.98556	0.706667	0.926136	0.769432	0.925424	0.954545
11830	0.98556	0.706667	0.926136	0.769432	0.925424	0.954545
11840	0.98556	0.706667	0.926136	0.769432	0.925424	0.954545
11850	0.98556	0.706667	0.926136	0.769432	0.925424	0.954545
11860	0.981949	0.706667	0.923295	0.760081	0.92517	0.952715
11870	0.981949	0.706667	0.923295	0.760081	0.92517	0.952715
11880	0.981949	0.72	0.926136	0.769514	0.928328	0.954386
11890	0.981949	0.72	0.926136	0.769514	0.928328	0.954386
11900	0.981949	0.72	0.926136	0.769514	0.928328	0.954386
11910	0.981949	0.72	0.926136	0.769514	0.928328	0.954386
11920	0.981949	0.72	0.926136	0.769514	0.928328	0.954386
11930	0.98556	0.72	0.928977	0.778783	0.928571	0.956217
11940	0.98556	0.72	0.928977	0.778783	0.928571	0.956217
11950	0.981949	0.72	0.926136	0.769514	0.928328	0.954386
11960	0.981949	0.72	0.926136	0.769514	0.928328	0.954386
11970	0.981949	0.72	0.926136	0.769514	0.928328	0.954386
11980	0.981949	0.72	0.926136	0.769514	0.928328	0.954386
11990	0.981949	0.72	0.926136	0.769514	0.928328	0.954386
12000	0.981949	0.72	0.926136	0.769514	0.928328	0.954386
12010	0.981949	0.72	0.926136	0.769514	0.928328	0.954386
12020	0.981949	0.72	0.926136	0.769514	0.928328	0.954386
12030	0.981949	0.72	0.926136	0.769514	0.928328	0.954386
12040	0.981949	0.706667	0.923295	0.760081	0.92517	0.952715
12050	0.981949	0.72	0.926136	0.769514	0.928328	0.954386
12060	0.981949	0.72	0.926136	0.769514	0.928328	0.954386
12070	0.981949	0.72	0.926136	0.769514	0.928328	0.954386
12080	0.981949	0.72	0.926136	0.769514	0.928328	0.954386
12090	0.981949	0.72	0.926136	0.769514	0.928328	0.954386
12100	0.981949	0.72	0.926136	0.769514	0.928328	0.954386
12110	0.981949	0.706667	0.923295	0.760081	0.92517	0.952715
12120	0.981949	0.706667	0.923295	0.760081	0.92517	0.952715
12130	0.981949	0.706667	0.923295	0.760081	0.92517	0.952715
12140	0.981949	0.72	0.926136	0.769514	0.928328	0.954386
12150	0.981949	0.72	0.926136	0.769514	0.928328	0.954386
12160	0.981949	0.72	0.926136	0.769514	0.928328	0.954386
12170	0.981949	0.706667	0.923295	0.760081	0.92517	0.952715
12180	0.98556	0.706667	0.926136	0.769432	0.925424	0.954545
12190	0.98556	0.706667	0.926136	0.769432	0.925424	0.954545
12200	0.98556	0.706667	0.926136	0.769432	0.925424	0.954545
12210	0.98556	0.706667	0.926136	0.769432	0.925424	0.954545
12220	0.98556	0.706667	0.926136	0.769432	0.925424	0.954545
12230	0.98556	0.72	0.928977	0.778783	0.928571	0.956217
12240	0.98556	0.72	0.928977	0.778783	0.928571	0.956217
12250	0.98556	0.72	0.928977	0.778783	0.928571	0.956217
12260	0.98556	0.72	0.928977	0.778783	0.928571	0.956217
12270	0.98556	0.72	0.928977	0.778783	0.928571	0.956217
12280	0.98556	0.72	0.928977	0.778783	0.928571	0.956217
12290	0.98556	0.72	0.928977	0.778783	0.928571	0.956217
12300	0.98556	0.72	0.928977	0.778783	0.928571	0.956217
12310	0.98556	0.72	0.928977	0.778783	0.928571	0.956217
12320	0.98556	0.72	0.928977	0.778783	0.928571	0.956217
12330	0.98556	0.72	0.928977	0.778783	0.928571	0.956217
12340	0.98556	0.72	0.928977	0.778783	0.928571	0.956217
12350	0.98556	0.72	0.928977	0.778783	0.928571	0.956217
12360	0.98556	0.72	0.928977	0.778783	0.928571	0.956217
12370	0.98556	0.72	0.928977	0.778783	0.928571	0.956217
12380	0.98556	0.72	0.928977	0.778783	0.928571	0.956217
12390	0.98556	0.72	0.928977	0.778783	0.928571	0.956217
12400	0.98556	0.72	0.928977	0.778783	0.928571	0.956217
12410	0.98556	0.706667	0.926136	0.769432	0.925424	0.954545
12420	0.98556	0.706667	0.926136	0.769432	0.925424	0.954545
12430	0.98556	0.706667	0.926136	0.769432	0.925424	0.954545
12440	0.98556	0.706667	0.926136	0.769432	0.925424	0.954545
12450	0.98556	0.706667	0.926136	0.769432	0.925424	0.954545
12460	0.98556	0.706667	0.926136	0.769432	0.925424	0.954545
12470	0.98556	0.706667	0.926136	0.769432	0.925424	0.954545
12480	0.98556	0.706667	0.926136	0.769432	0.925424	0.954545
12490	0.98556	0.706667	0.926136	0.769432	0.925424	0.954545
12500	0.98556	0.706667	0.926136	0.769432	0.925424	0.954545
12510	0.98556	0.706667	0.926136	0.769432	0.925424	0.954545
12520	0.98556	0.706667	0.926136	0.769432	0.925424	0.954545
12530	0.98556	0.706667	0.926136	0.769432	0.925424	0.954545
12540	0.98556	0.706667	0.926136	0.769432	0.925424	0.954545
12550	0.98556	0.706667	0.926136	0.769432	0.925424	0.954545
12560	0.98556	0.706667	0.926136	0.769432	0.925424	0.954545
12570	0.98556	0.706667	0.926136	0.769432	0.925424	0.954545
12580	0.98556	0.706667	0.926136	0.769432	0.925424	0.954545
12590	0.98556	0.706667	0.926136	0.769432	0.925424	0.954545
12600	0.98556	0.706667	0.926136	0.769432	0.925424	0.954545
12610	0.98556	0.706667	0.926136	0.769432	0.925424	0.954545
12620	0.98556	0.706667	0.926136	0.769432	0.925424	0.954545
12630	0.98556	0.706667	0.926136	0.769432	0.925424	0.954545
12640	0.98556	0.706667	0.926136	0.769432	0.925424	0.954545
12650	0.98556	0.706667	0.926136	0.769432	0.925424	0.954545
12660	0.98556	0.706667	0.926136	0.769432	0.925424	0.954545
12670	0.98556	0.706667	0.926136	0.769432	0.925424	0.954545
12680	0.98556	0.706667	0.926136	0.769432	0.925424	0.954545
12690	0.98556	0.706667	0.926136	0.769432	0.925424	0.954545
12700	0.98556	0.706667	0.926136	0.769432	0.925424	0.954545
12710	0.98556	0.693333	0.923295	0.760032	0.922297	0.95288
12720	0.98556	0.693333	0.923295	0.760032	0.922297	0.95288
12730	0.98556	0.693333	0.923295	0.760032	0.922297	0.95288
12740	0.98556	0.693333	0.923295	0.760032	0.922297	0.95288
12750	0.98556	0.693333	0.923295	0.760032	0.922297	0.95288
12760	0.98556	0.693333	0.923295	0.760032	0.922297	0.95288
12770	0.98556	0.693333	0.923295	0.760032	0.922297	0.95288
12780	0.98556	0.693333	0.923295	0.760032	0.922297	0.95288
12790	0.98556	0.693333	0.923295	0.760032	0.922297	0.95288
12800	0.98556	0.693333	0.923295	0.760032	0.922297	0.95288
12810	0.98556	0.693333	0.923295	0.760032	0.922297	0.95288
12820	0.98556	0.693333	0.923295	0.760032	0.922297	0.95288
12830	0.98556	0.693333	0.923295	0.760032	0.922297	0.95288
12840	0.98556	0.706667	0.926136	0.769432	0.925424	0.954545
12850	0.98556	0.706667	0.926136	0.769432	0.925424	0.954545
12860	0.98556	0.706667	0.926136	0.769432	0.925424	0.954545
12870	0.98556	0.693333	0.923295	0.760032	0.922297	0.95288
12880	0.98556	0.693333	0.923295	0.760032	0.922297	0.95288
12890	0.98556	0.706667	0.926136	0.769432	0.925424	0.954545
12900	0.98556	0.706667	0.926136	0.769432	0.925424	0.954545
12910	0.98556	0.706667	0.926136	0.769432	0.925424	0.954545
12920	0.98556	0.706667	0.926136	0.769432	0.925424	0.954545
12930	0.98556	0.706667	0.926136	0.769432	0.925424	0.954545
12940	0.98556	0.706667	0.926136	0.769432	0.925424	0.954545
12950	0.98556	0.693333	0.923295	0.760032	0.922297	0.95288
12960	0.98556	0.693333	0.923295	0.760032	0.922297	0.95288
12970	0.98556	0.693333	0.923295	0.760032	0.922297	0.95288
12980	0.98556	0.706667	0.926136	0.769432	0.925424	0.954545
12990	0.98556	0.693333	0.923295	0.760032	0.922297	0.95288
13000	0.98556	0.693333	0.923295	0.760032	0.922297	0.95288
13010	0.98556	0.693333	0.923295	0.760032	0.922297	0.95288
13020	0.981949	0.693333	0.920455	0.750599	0.922034	0.951049
13030	0.981949	0.693333	0.920455	0.750599	0.922034	0.951049
13040	0.981949	0.693333	0.920455	0.750599	0.922034	0.951049
13050	0.978339	0.706667	0.920455	0.75094	0.924915	0.950877
13060	0.978339	0.706667	0.920455	0.75094	0.924915	0.950877
13070	0.978339	0.706667	0.920455	0.75094	0.924915	0.950877
13080	0.978339	0.706667	0.920455	0.75094	0.924915	0.950877
13090	0.981949	0.706667	0.923295	0.760081	0.92517	0.952715
13100	0.981949	0.706667	0.923295	0.760081	0.92517	0.952715
13110	0.981949	0.706667	0.923295	0.760081	0.92517	0.952715
13120	0.981949	0.706667	0.923295	0.760081	0.92517	0.952715
13130	0.981949	0.706667	0.923295	0.760081	0.92517	0.952715
13140	0.981949	0.706667	0.923295	0.760081	0.92517	0.952715
13150	0.981949	0.706667	0.923295	0.760081	0.92517	0.952715
13160	0.981949	0.706667	0.923295	0.760081	0.92517	0.952715
13170	0.981949	0.706667	0.923295	0.760081	0.92517	0.952715
13180	0.981949	0.706667	0.923295	0.760081	0.92517	0.952715
13190	0.981949	0.706667	0.923295	0.760081	0.92517	0.952715
13200	0.981949	0.706667	0.923295	0.760081	0.92517	0.952715
13210	0.981949	0.706667	0.923295	0.760081	0.92517	0.952715
13220	0.981949	0.706667	0.923295	0.760081	0.92517	0.952715
13230	0.981949	0.706667	0.923295	0.760081	0.92517	0.952715
13240	0.981949	0.706667	0.923295	0.760081	0.92517	0.952715
13250	0.981949	0.72	0.926136	0.769514	0.928328	0.954386
13260	0.981949	0.72	0.926136	0.769514	0.928328	0.954386
13270	0.981949	0.72	0.926136	0.769514	0.928328	0.954386
13280	0.981949	0.72	0.926136	0.769514	0.928328	0.954386
13290	0.981949	0.72	0.926136	0.769514	0.928328	0.954386
13300	0.981949	0.72	0.926136	0.769514	0.928328	0.954386
13310	0.981949	0.72	0.926136	0.769514	0.928328	0.954386
13320	0.981949	0.72	0.926136	0.769514	0.928328	0.954386
13330	0.981949	0.72	0.926136	0.769514	0.928328	0.954386
13340	0.981949	0.72	0.926136	0.769514	0.928328	0.954386
13350	0.981949	0.72	0.926136	0.769514	0.928328	0.954386
13360	0.981949	0.72	0.926136	0.769514	0.928328	0.954386
13370	0.981949	0.72	0.926136	0.769514	0.928328	0.954386
13380	0.981949	0.706667	0.923295	0.760081	0.92517	0.952715
13390	0.981949	0.706667	0.923295	0.760081	0.92517	0.952715
13400	0.981949	0.706667	0.923295	0.760081	0.92517	0.952715
13410	0.981949	0.706667	0.923295	0.760081	0.92517	0.952715
13420	0.981949	0.706667	0.923295	0.760081	0.92517	0.952715
13430	0.981949	0.706667	0.923295	0.760081	0.92517	0.952715
13440	0.981949	0.706667	0.923295	0.760081	0.92517	0.952715
13450	0.981949	0.706667	0.923295	0.760081	0.92517	0.952715
13460	0.981949	0.706667	0.923295	0.760081	0.92517	0.952715
13470	0.981949	0.706667	0.923295	0.760081	0.92517	0.952715
13480	0.981949	0.706667	0.923295	0.760081	0.92517	0.952715
13490	0.981949	0.706667	0.923295	0.760081	0.92517	0.952715
13500	0.981949	0.706667	0.923295	0.760081	0.92517	0.952715
13510	0.981949	0.706667	0.923295	0.760081	0.92517	0.952715
13520	0.981949	0.706667	0.923295	0.760081	0.92517	0.952715
13530	0.981949	0.706667	0.923295	0.760081	0.92517	0.952715
13540	0.981949	0.706667	0.923295	0.760081	0.92517	0.952715
13550	0.981949	0.706667	0.923295	0.760081	0.92517	0.952715
13560	0.981949	0.706667	0.923295	0.760081	0.92517	0.952715
13570	0.981949	0.706667	0.923295	0.760081	0.92517	0.952715
13580	0.981949	0.706667	0.923295	0.760081	0.92517	0.952715
13590	0.981949	0.706667	0.923295	0.760081	0.92517	0.952715
13600	0.981949	0.706667	0.923295	0.760081	0.92517	0.952715
13610	0.981949	0.706667	0.923295	0.760081	0.92517	0.952715
13620	0.981949	0.706667	0.923295	0.760081	0.92517	0.952715
13630	0.981949	0.706667	0.923295	0.760081	0.92517	0.952715
13640	0.981949	0.706667	0.923295	0.760081	0.92517	0.952715
13650	0.981949	0.706667	0.923295	0.760081	0.92517	0.952715
13660	0.981949	0.706667	0.923295	0.760081	0.92517	0.952715
13670	0.981949	0.706667	0.923295	0.760081	0.92517	0.952715
13680	0.981949	0.706667	0.923295	0.760081	0.92517	0.952715
13690	0.981949	0.693333	0.920455	0.750599	0.922034	0.951049
13700	0.981949	0.706667	0.923295	0.760081	0.92517	0.952715
13710	0.981949	0.706667	0.923295	0.760081	0.92517	0.952715
13720	0.981949	0.706667	0.923295	0.760081	0.92517	0.952715
13730	0.981949	0.706667	0.923295	0.760081	0.92517	0.952715
13740	0.981949	0.693333	0.920455	0.750599	0.922034	0.951049
13750	0.981949	0.706667	0.923295	0.760081	0.92517	0.952715
13760	0.981949	0.706667	0.923295	0.760081	0.92517	0.952715
13770	0.981949	0.693333	0.920455	0.750599	0.922034	0.951049
13780	0.981949	0.693333	0.920455	0.750599	0.922034	0.951049
13790	0.981949	0.706667	0.923295	0.760081	0.92517	0.952715
13800	0.981949	0.706667	0.923295	0.760081	0.92517	0.952715
13810	0.981949	0.706667	0.923295	0.760081	0.92517	0.952715
13820	0.981949	0.706667	0.923295	0.760081	0.92517	0.952715
13830	0.981949	0.693333	0.920455	0.750599	0.922034	0.951049
13840	0.981949	0.693333	0.920455	0.750599	0.922034	0.951049
13850	0.981949	0.693333	0.920455	0.750599	0.922034	0.951049
13860	0.981949	0.693333	0.920455	0.750599	0.922034	0.951049
13870	0.981949	0.693333	0.920455	0.750599	0.922034	0.951049
13880	0.981949	0.693333	0.920455	0.750599	0.922034	0.951049
13890	0.981949	0.693333	0.920455	0.750599	0.922034	0.951049
13900	0.981949	0.693333	0.920455	0.750599	0.922034	0.951049
13910	0.981949	0.693333	0.920455	0.750599	0.922034	0.951049
13920	0.981949	0.693333	0.920455	0.750599	0.922034	0.951049
13930	0.981949	0.693333	0.920455	0.750599	0.922034	0.951049
13940	0.981949	0.693333	0.920455	0.750599	0.922034	0.951049
13950	0.981949	0.693333	0.920455	0.750599	0.922034	0.951049
13960	0.981949	0.693333	0.920455	0.750599	0.922034	0.951049
13970	0.981949	0.693333	0.920455	0.750599	0.922034	0.951049
13980	0.981949	0.693333	0.920455	0.750599	0.922034	0.951049
13990	0.981949	0.693333	0.920455	0.750599	0.922034	0.951049
14000	0.981949	0.693333	0.920455	0.750599	0.922034	0.951049
14010	0.981949	0.706667	0.923295	0.760081	0.92517	0.952715
14020	0.981949	0.706667	0.923295	0.760081	0.92517	0.952715
14030	0.981949	0.706667	0.923295	0.760081	0.92517	0.952715
14040	0.981949	0.706667	0.923295	0.760081	0.92517	0.952715
14050	0.981949	0.706667	0.923295	0.760081	0.92517	0.952715
14060	0.981949	0.706667	0.923295	0.760081	0.92517	0.952715
14070	0.981949	0.706667	0.923295	0.760081	0.92517	0.952715
14080	0.981949	0.706667	0.923295	0.760081	0.92517	0.952715
14090	0.981949	0.706667	0.923295	0.760081	0.92517	0.952715
14100	0.981949	0.706667	0.923295	0.760081	0.92517	0.952715
14110	0.981949	0.706667	0.923295	0.760081	0.92517	0.952715
14120	0.981949	0.706667	0.923295	0.760081	0.92517	0.952715
14130	0.981949	0.706667	0.923295	0.760081	0.92517	0.952715
14140	0.981949	0.706667	0.923295	0.760081	0.92517	0.952715
14150	0.981949	0.706667	0.923295	0.760081	0.92517	0.952715
14160	0.981949	0.706667	0.923295	0.760081	0.92517	0.952715
14170	0.981949	0.706667	0.923295	0.760081	0.92517	0.952715
14180	0.981949	0.706667	0.923295	0.760081	0.92517	0.952715
14190	0.981949	0.706667	0.923295	0.760081	0.92517	0.952715
14200	0.981949	0.706667	0.923295	0.760081	0.92517	0.952715
14210	0.981949	0.706667	0.923295	0.760081	0.92517	0.952715
14220	0.981949	0.706667	0.923295	0.760081	0.92517	0.952715
14230	0.981949	0.706667	0.923295	0.760081	0.92517	0.952715
14240	0.981949	0.706667	0.923295	0.760081	0.92517	0.952715
14250	0.981949	0.706667	0.923295	0.760081	0.92517	0.952715
14260	0.981949	0.706667	0.923295	0.760081	0.92517	0.952715
14270	0.981949	0.706667	0.923295	0.760081	0.92517	0.952715
14280	0.981949	0.706667	0.923295	0.760081	0.92517	0.952715
14290	0.981949	0.706667	0.923295	0.760081	0.92517	0.952715
14300	0.981949	0.706667	0.923295	0.760081	0.92517	0.952715
14310	0.981949	0.706667	0.923295	0.760081	0.92517	0.952715
14320	0.981949	0.706667	0.923295	0.760081	0.92517	0.952715
14330	0.981949	0.706667	0.923295	0.760081	0.92517	0.952715
14340	0.981949	0.706667	0.923295	0.760081	0.92517	0.952715
14350	0.981949	0.706667	0.923295	0.760081	0.92517	0.952715
14360	0.981949	0.706667	0.923295	0.760081	0.92517	0.952715
14370	0.981949	0.706667	0.923295	0.760081	0.92517	0.952715
14380	0.981949	0.706667	0.923295	0.760081	0.92517	0.952715
14390	0.981949	0.693333	0.920455	0.750599	0.922034	0.951049
14400	0.981949	0.706667	0.923295	0.760081	0.92517	0.952715
14410	0.981949	0.693333	0.920455	0.750599	0.922034	0.951049
14420	0.981949	0.693333	0.920455	0.750599	0.922034	0.951049
14430	0.981949	0.706667	0.923295	0.760081	0.92517	0.952715
14440	0.981949	0.706667	0.923295	0.760081	0.92517	0.952715
14450	0.981949	0.72	0.926136	0.769514	0.928328	0.954386
14460	0.981949	0.706667	0.923295	0.760081	0.92517	0.952715
14470	0.981949	0.706667	0.923295	0.760081	0.92517	0.952715
14480	0.981949	0.706667	0.923295	0.760081	0.92517	0.952715
14490	0.981949	0.706667	0.923295	0.760081	0.92517	0.952715
14500	0.981949	0.706667	0.923295	0.760081	0.92517	0.952715
14510	0.981949	0.72	0.926136	0.769514	0.928328	0.954386
14520	0.981949	0.72	0.926136	0.769514	0.928328	0.954386
14530	0.981949	0.706667	0.923295	0.760081	0.92517	0.952715
14540	0.981949	0.72	0.926136	0.769514	0.928328	0.954386
14550	0.981949	0.72	0.926136	0.769514	0.928328	0.954386
14560	0.981949	0.72	0.926136	0.769514	0.928328	0.954386
14570	0.981949	0.72	0.926136	0.769514	0.928328	0.954386
14580	0.981949	0.72	0.926136	0.769514	0.928328	0.954386
14590	0.981949	0.72	0.926136	0.769514	0.928328	0.954386
14600	0.981949	0.72	0.926136	0.769514	0.928328	0.954386
14610	0.981949	0.72	0.926136	0.769514	0.928328	0.954386
14620	0.981949	0.72	0.926136	0.769514	0.928328	0.954386
14630	0.981949	0.72	0.926136	0.769514	0.928328	0.954386
14640	0.981949	0.72	0.926136	0.769514	0.928328	0.954386
14650	0.981949	0.72	0.926136	0.769514	0.928328	0.954386
14660	0.981949	0.72	0.926136	0.769514	0.928328	0.954386
14670	0.981949	0.72	0.926136	0.769514	0.928328	0.954386
14680	0.981949	0.72	0.926136	0.769514	0.928328	0.954386
14690	0.981949	0.706667	0.923295	0.760081	0.92517	0.952715
14700	0.981949	0.706667	0.923295	0.760081	0.92517	0.952715
14710	0.981949	0.706667	0.923295	0.760081	0.92517	0.952715
14720	0.981949	0.706667	0.923295	0.760081	0.92517	0.952715
14730	0.981949	0.706667	0.923295	0.760081	0.92517	0.952715
14740	0.981949	0.706667	0.923295	0.760081	0.92517	0.952715
14750	0.981949	0.706667	0.923295	0.760081	0.92517	0.952715
14760	0.981949	0.706667	0.923295	0.760081	0.92517	0.952715
14770	0.981949	0.706667	0.923295	0.760081	0.92517	0.952715
14780	0.981949	0.693333	0.920455	0.750599	0.922034	0.951049
14790	0.981949	0.706667	0.923295	0.760081	0.92517	0.952715
14800	0.981949	0.706667	0.923295	0.760081	0.92517	0.952715
14810	0.981949	0.706667	0.923295	0.760081	0.92517	0.952715
14820	0.981949	0.706667	0.923295	0.760081	0.92517	0.952715
14830	0.981949	0.706667	0.923295	0.760081	0.92517	0.952715
14840	0.981949	0.706667	0.923295	0.760081	0.92517	0.952715
14850	0.981949	0.706667	0.923295	0.760081	0.92517	0.952715
14860	0.981949	0.706667	0.923295	0.760081	0.92517	0.952715
14870	0.981949	0.706667	0.923295	0.760081	0.92517	0.952715
14880	0.981949	0.706667	0.923295	0.760081	0.92517	0.952715
14890	0.981949	0.706667	0.923295	0.760081	0.92517	0.952715
14900	0.981949	0.706667	0.923295	0.760081	0.92517	0.952715
14910	0.981949	0.706667	0.923295	0.760081	0.92517	0.952715
14920	0.981949	0.706667	0.923295	0.760081	0.92517	0.952715
14930	0.981949	0.693333	0.920455	0.750599	0.922034	0.951049
14940	0.981949	0.693333	0.920455	0.750599	0.922034	0.951049
14950	0.981949	0.693333	0.920455	0.750599	0.922034	0.951049
14960	0.981949	0.693333	0.920455	0.750599	0.922034	0.951049
14970	0.981949	0.68	0.917614	0.741064	0.918919	0.949389
14980	0.981949	0.68	0.917614	0.741064	0.918919	0.949389
14990	0.981949	0.68	0.917614	0.741064	0.918919	0.949389
15000	0.981949	0.68	0.917614	0.741064	0.918919	0.949389
15010	0.981949	0.68	0.917614	0.741064	0.918919	0.949389
15020	0.981949	0.68	0.917614	0.741064	0.918919	0.949389
15030	0.981949	0.68	0.917614	0.741064	0.918919	0.949389
15040	0.981949	0.68	0.917614	0.741064	0.918919	0.949389
15050	0.981949	0.693333	0.920455	0.750599	0.922034	0.951049
15060	0.981949	0.693333	0.920455	0.750599	0.922034	0.951049
15070	0.981949	0.693333	0.920455	0.750599	0.922034	0.951049
15080	0.981949	0.693333	0.920455	0.750599	0.922034	0.951049
15090	0.981949	0.693333	0.920455	0.750599	0.922034	0.951049
15100	0.981949	0.68	0.917614	0.741064	0.918919	0.949389
15110	0.981949	0.693333	0.920455	0.750599	0.922034	0.951049
15120	0.981949	0.693333	0.920455	0.750599	0.922034	0.951049
15130	0.981949	0.693333	0.920455	0.750599	0.922034	0.951049
15140	0.981949	0.693333	0.920455	0.750599	0.922034	0.951049
15150	0.981949	0.693333	0.920455	0.750599	0.922034	0.951049
15160	0.981949	0.693333	0.920455	0.750599	0.922034	0.951049
15170	0.981949	0.693333	0.920455	0.750599	0.922034	0.951049
15180	0.981949	0.693333	0.920455	0.750599	0.922034	0.951049
15190	0.981949	0.693333	0.920455	0.750599	0.922034	0.951049
15200	0.981949	0.693333	0.920455	0.750599	0.922034	0.951049
15210	0.981949	0.693333	0.920455	0.750599	0.922034	0.951049
15220	0.981949	0.693333	0.920455	0.750599	0.922034	0.951049
15230	0.981949	0.693333	0.920455	0.750599	0.922034	0.951049
15240	0.981949	0.693333	0.920455	0.750599	0.922034	0.951049
15250	0.981949	0.693333	0.920455	0.750599	0.922034	0.951049
15260	0.981949	0.693333	0.920455	0.750599	0.922034	0.951049
15270	0.981949	0.693333	0.920455	0.750599	0.922034	0.951049
15280	0.981949	0.693333	0.920455	0.750599	0.922034	0.951049
15290	0.981949	0.693333	0.920455	0.750599	0.922034	0.951049
15300	0.981949	0.693333	0.920455	0.750599	0.922034	0.951049
15310	0.981949	0.693333	0.920455	0.750599	0.922034	0.951049
15320	0.981949	0.693333	0.920455	0.750599	0.922034	0.951049
15330	0.981949	0.693333	0.920455	0.750599	0.922034	0.951049
15340	0.981949	0.706667	0.923295	0.760081	0.92517	0.952715
15350	0.981949	0.693333	0.920455	0.750599	0.922034	0.951049
15360	0.981949	0.706667	0.923295	0.760081	0.92517	0.952715
15370	0.981949	0.706667	0.923295	0.760081	0.92517	0.952715
15380	0.981949	0.693333	0.920455	0.750599	0.922034	0.951049
15390	0.981949	0.693333	0.920455	0.750599	0.922034	0.951049
15400	0.981949	0.693333	0.920455	0.750599	0.922034	0.951049
15410	0.981949	0.693333	0.920455	0.750599	0.922034	0.951049
15420	0.981949	0.693333	0.920455	0.750599	0.922034	0.951049
15430	0.981949	0.693333	0.920455	0.750599	0.922034	0.951049
15440	0.981949	0.693333	0.920455	0.750599	0.922034	0.951049
15450	0.981949	0.693333	0.920455	0.750599	0.922034	0.951049
15460	0.981949	0.693333	0.920455	0.750599	0.922034	0.951049
15470	0.981949	0.693333	0.920455	0.750599	0.922034	0.951049
15480	0.981949	0.693333	0.920455	0.750599	0.922034	0.951049
15490	0.981949	0.68	0.917614	0.741064	0.918919	0.949389
15500	0.981949	0.68	0.917614	0.741064	0.918919	0.949389
15510	0.981949	0.68	0.917614	0.741064	0.918919	0.949389
15520	0.981949	0.68	0.917614	0.741064	0.918919	0.949389
15530	0.981949	0.68	0.917614	0.741064	0.918919	0.949389
15540	0.981949	0.68	0.917614	0.741064	0.918919	0.949389
15550	0.981949	0.68	0.917614	0.741064	0.918919	0.949389
15560	0.981949	0.68	0.917614	0.741064	0.918919	0.949389
15570	0.981949	0.68	0.917614	0.741064	0.918919	0.949389
15580	0.981949	0.68	0.917614	0.741064	0.918919	0.949389
15590	0.981949	0.68	0.917614	0.741064	0.918919	0.949389
15600	0.981949	0.68	0.917614	0.741064	0.918919	0.949389
15610	0.981949	0.68	0.917614	0.741064	0.918919	0.949389
15620	0.981949	0.68	0.917614	0.741064	0.918919	0.949389
15630	0.981949	0.68	0.917614	0.741064	0.918919	0.949389
15640	0.981949	0.68	0.917614	0.741064	0.918919	0.949389
15650	0.981949	0.68	0.917614	0.741064	0.918919	0.949389
15660	0.981949	0.68	0.917614	0.741064	0.918919	0.949389
15670	0.981949	0.68	0.917614	0.741064	0.918919	0.949389
15680	0.981949	0.68	0.917614	0.741064	0.918919	0.949389
15690	0.981949	0.68	0.917614	0.741064	0.918919	0.949389
15700	0.981949	0.68	0.917614	0.741064	0.918919	0.949389
15710	0.981949	0.653333	0.911932	0.721826	0.912752	0.946087
15720	0.981949	0.653333	0.911932	0.721826	0.912752	0.946087
15730	0.981949	0.666667	0.914773	0.731474	0.915825	0.947735
15740	0.981949	0.653333	0.911932	0.721826	0.912752	0.946087
15750	0.981949	0.653333	0.911932	0.721826	0.912752	0.946087
15760	0.981949	0.64	0.909091	0.712118	0.909699	0.944444
15770	0.981949	0.64	0.909091	0.712118	0.909699	0.944444
15780	0.978339	0.653333	0.909091	0.712366	0.912458	0.944251
15790	0.978339	0.653333	0.909091	0.712366	0.912458	0.944251
15800	0.978339	0.653333	0.909091	0.712366	0.912458	0.944251
15810	0.978339	0.653333	0.909091	0.712366	0.912458	0.944251
15820	0.978339	0.653333	0.909091	0.712366	0.912458	0.944251
15830	0.978339	0.653333	0.909091	0.712366	0.912458	0.944251
15840	0.978339	0.653333	0.909091	0.712366	0.912458	0.944251
15850	0.978339	0.666667	0.911932	0.722095	0.915541	0.945899
15860	0.978339	0.68	0.914773	0.731765	0.918644	0.947552
15870	0.978339	0.653333	0.909091	0.712366	0.912458	0.944251
15880	0.978339	0.666667	0.911932	0.722095	0.915541	0.945899
15890	0.978339	0.666667	0.911932	0.722095	0.915541	0.945899
15900	0.978339	0.666667	0.911932	0.722095	0.915541	0.945899
15910	0.978339	0.666667	0.911932	0.722095	0.915541	0.945899
15920	0.978339	0.666667	0.911932	0.722095	0.915541	0.945899
15930	0.978339	0.68	0.914773	0.731765	0.918644	0.947552
15940	0.978339	0.68	0.914773	0.731765	0.918644	0.947552
15950	0.978339	0.68	0.914773	0.731765	0.918644	0.947552
15960	0.978339	0.68	0.914773	0.731765	0.918644	0.947552
15970	0.978339	0.68	0.914773	0.731765	0.918644	0.947552
15980	0.978339	0.68	0.914773	0.731765	0.918644	0.947552
15990	0.978339	0.666667	0.911932	0.722095	0.915541	0.945899
16000	0.978339	0.666667	0.911932	0.722095	0.915541	0.945899
16010	0.978339	0.666667	0.911932	0.722095	0.915541	0.945899
16020	0.978339	0.666667	0.911932	0.722095	0.915541	0.945899
16030	0.978339	0.666667	0.911932	0.722095	0.915541	0.945899
16040	0.978339	0.666667	0.911932	0.722095	0.915541	0.945899
16050	0.978339	0.666667	0.911932	0.722095	0.915541	0.945899
16060	0.978339	0.666667	0.911932	0.722095	0.915541	0.945899
16070	0.978339	0.666667	0.911932	0.722095	0.915541	0.945899
16080	0.978339	0.666667	0.911932	0.722095	0.915541	0.945899
16090	0.978339	0.666667	0.911932	0.722095	0.915541	0.945899
16100	0.978339	0.666667	0.911932	0.722095	0.915541	0.945899
16110	0.978339	0.666667	0.911932	0.722095	0.915541	0.945899
16120	0.978339	0.666667	0.911932	0.722095	0.915541	0.945899
16130	0.978339	0.666667	0.911932	0.722095	0.915541	0.945899
16140	0.978339	0.666667	0.911932	0.722095	0.915541	0.945899
16150	0.978339	0.666667	0.911932	0.722095	0.915541	0.945899
16160	0.978339	0.666667	0.911932	0.722095	0.915541	0.945899
16170	0.978339	0.666667	0.911932	0.722095	0.915541	0.945899
16180	0.978339	0.666667	0.911932	0.722095	0.915541	0.945899
16190	0.978339	0.666667	0.911932	0.722095	0.915541	0.945899
16200	0.978339	0.666667	0.911932	0.722095	0.915541	0.945899
16210	0.978339	0.666667	0.911932	0.722095	0.915541	0.945899
16220	0.978339	0.666667	0.911932	0.722095	0.915541	0.945899
16230	0.978339	0.666667	0.911932	0.722095	0.915541	0.945899
16240	0.978339	0.666667	0.911932	0.722095	0.915541	0.945899
16250	0.978339	0.666667	0.911932	0.722095	0.915541	0.945899
16260	0.978339	0.666667	0.911932	0.722095	0.915541	0.945899
16270	0.978339	0.666667	0.911932	0.722095	0.915541	0.945899
16280	0.978339	0.666667	0.911932	0.722095	0.915541	0.945899
16290	0.978339	0.666667	0.911932	0.722095	0.915541	0.945899
16300	0.978339	0.666667	0.911932	0.722095	0.915541	0.945899
16310	0.978339	0.666667	0.911932	0.722095	0.915541	0.945899
16320	0.978339	0.666667	0.911932	0.722095	0.915541	0.945899
16330	0.978339	0.666667	0.911932	0.722095	0.915541	0.945899
16340	0.978339	0.666667	0.911932	0.722095	0.915541	0.945899
16350	0.978339	0.653333	0.909091	0.712366	0.912458	0.944251
16360	0.978339	0.653333	0.909091	0.712366	0.912458	0.944251
16370	0.978339	0.653333	0.909091	0.712366	0.912458	0.944251
16380	0.978339	0.64	0.90625	0.702575	0.909396	0.942609
16390	0.978339	0.64	0.90625	0.702575	0.909396	0.942609
16400	0.978339	0.64	0.90625	0.702575	0.909396	0.942609
16410	0.978339	0.64	0.90625	0.702575	0.909396	0.942609
16420	0.978339	0.64	0.90625	0.702575	0.909396	0.942609
16430	0.978339	0.64	0.90625	0.702575	0.909396	0.942609
16440	0.978339	0.64	0.90625	0.702575	0.909396	0.942609
16450	0.978339	0.64	0.90625	0.702575	0.909396	0.942609
16460	0.974729	0.64	0.903409	0.693258	0.909091	0.940767
16470	0.974729	0.64	0.903409	0.693258	0.909091	0.940767
16480	0.978339	0.64	0.90625	0.702575	0.909396	0.942609
16490	0.978339	0.64	0.90625	0.702575	0.909396	0.942609
16500	0.978339	0.64	0.90625	0.702575	0.909396	0.942609
16510	0.978339	0.64	0.90625	0.702575	0.909396	0.942609
16520	0.978339	0.64	0.90625	0.702575	0.909396	0.942609
16530	0.978339	0.64	0.90625	0.702575	0.909396	0.942609
16540	0.978339	0.64	0.90625	0.702575	0.909396	0.942609
16550	0.978339	0.64	0.90625	0.702575	0.909396	0.942609
16560	0.978339	0.64	0.90625	0.702575	0.909396	0.942609
16570	0.978339	0.64	0.90625	0.702575	0.909396	0.942609
16580	0.978339	0.626667	0.903409	0.692718	0.906355	0.940972
16590	0.978339	0.64	0.90625	0.702575	0.909396	0.942609
16600	0.978339	0.64	0.90625	0.702575	0.909396	0.942609
16610	0.978339	0.64	0.90625	0.702575	0.909396	0.942609
16620	0.978339	0.64	0.90625	0.702575	0.909396	0.942609
16630	0.978339	0.64	0.90625	0.702575	0.909396	0.942609
16640	0.978339	0.626667	0.903409	0.692718	0.906355	0.940972
16650	0.978339	0.626667	0.903409	0.692718	0.906355	0.940972
16660	0.978339	0.626667	0.903409	0.692718	0.906355	0.940972
16670	0.978339	0.626667	0.903409	0.692718	0.906355	0.940972
16680	0.978339	0.626667	0.903409	0.692718	0.906355	0.940972
16690	0.978339	0.626667	0.903409	0.692718	0.906355	0.940972
16700	0.978339	0.626667	0.903409	0.692718	0.906355	0.940972
16710	0.978339	0.626667	0.903409	0.692718	0.906355	0.940972
16720	0.978339	0.626667	0.903409	0.692718	0.906355	0.940972
16730	0.978339	0.626667	0.903409	0.692718	0.906355	0.940972
16740	0.978339	0.626667	0.903409	0.692718	0.906355	0.940972
16750	0.978339	0.613333	0.900568	0.682794	0.903333	0.939341
16760	0.978339	0.6	0.897727	0.672798	0.900332	0.937716
16770	0.978339	0.6	0.897727	0.672798	0.900332	0.937716
16780	0.978339	0.586667	0.894886	0.662728	0.897351	0.936097
16790	0.978339	0.586667	0.894886	0.662728	0.897351	0.936097
16800	0.978339	0.586667	0.894886	0.662728	0.897351	0.936097
16810	0.978339	0.586667	0.894886	0.662728	0.897351	0.936097
16820	0.978339	0.586667	0.894886	0.662728	0.897351	0.936097
16830	0.978339	0.586667	0.894886	0.662728	0.897351	0.936097
16840	0.978339	0.6	0.897727	0.672798	0.900332	0.937716
16850	0.978339	0.586667	0.894886	0.662728	0.897351	0.936097
16860	0.978339	0.573333	0.892045	0.652578	0.894389	0.934483
16870	0.978339	0.573333	0.892045	0.652578	0.894389	0.934483
16880	0.978339	0.573333	0.892045	0.652578	0.894389	0.934483
16890	0.978339	0.573333	0.892045	0.652578	0.894389	0.934483
16900	0.978339	0.586667	0.894886	0.662728	0.897351	0.936097
16910	0.978339	0.586667	0.894886	0.662728	0.897351	0.936097
16920	0.978339	0.586667	0.894886	0.662728	0.897351	0.936097
16930	0.978339	0.573333	0.892045	0.652578	0.894389	0.934483
16940	0.978339	0.573333	0.892045	0.652578	0.894389	0.934483
16950	0.978339	0.573333	0.892045	0.652578	0.894389	0.934483
16960	0.978339	0.573333	0.892045	0.652578	0.894389	0.934483
16970	0.978339	0.573333	0.892045	0.652578	0.894389	0.934483
16980	0.978339	0.586667	0.894886	0.662728	0.897351	0.936097
16990	0.978339	0.586667	0.894886	0.662728	0.897351	0.936097
17000	0.978339	0.586667	0.894886	0.662728	0.897351	0.936097
17010	0.978339	0.586667	0.894886	0.662728	0.897351	0.936097
17020	0.978339	0.586667	0.894886	0.662728	0.897351	0.936097
17030	0.978339	0.586667	0.894886	0.662728	0.897351	0.936097
17040	0.978339	0.586667	0.894886	0.662728	0.897351	0.936097
17050	0.978339	0.573333	0.892045	0.652578	0.894389	0.934483
17060	0.978339	0.573333	0.892045	0.652578	0.894389	0.934483
17070	0.978339	0.573333	0.892045	0.652578	0.894389	0.934483
17080	0.978339	0.573333	0.892045	0.652578	0.894389	0.934483
17090	0.981949	0.573333	0.894886	0.662563	0.894737	0.936317
17100	0.981949	0.573333	0.894886	0.662563	0.894737	0.936317
17110	0.981949	0.56	0.892045	0.652425	0.891803	0.934708
17120	0.981949	0.56	0.892045	0.652425	0.891803	0.934708
17130	0.981949	0.56	0.892045	0.652425	0.891803	0.934708
17140	0.981949	0.56	0.892045	0.652425	0.891803	0.934708
17150	0.981949	0.56	0.892045	0.652425	0.891803	0.934708
17160	0.981949	0.56	0.892045	0.652425	0.891803	0.934708
17170	0.981949	0.56	0.892045	0.652425	0.891803	0.934708
17180	0.981949	0.573333	0.894886	0.662563	0.894737	0.936317
17190	0.981949	0.56	0.892045	0.652425	0.891803	0.934708
17200	0.981949	0.56	0.892045	0.652425	0.891803	0.934708
17210	0.978339	0.56	0.889205	0.642346	0.891447	0.932874
17220	0.981949	0.56	0.892045	0.652425	0.891803	0.934708
17230	0.981949	0.56	0.892045	0.652425	0.891803	0.934708
17240	0.978339	0.56	0.889205	0.642346	0.891447	0.932874
17250	0.978339	0.56	0.889205	0.642346	0.891447	0.932874
17260	0.981949	0.56	0.892045	0.652425	0.891803	0.934708
17270	0.981949	0.56	0.892045	0.652425	0.891803	0.934708
17280	0.981949	0.546667	0.889205	0.642201	0.888889	0.933105
17290	0.981949	0.546667	0.889205	0.642201	0.888889	0.933105
17300	0.981949	0.56	0.892045	0.652425	0.891803	0.934708
17310	0.978339	0.546667	0.886364	0.632027	0.888525	0.931271
17320	0.978339	0.56	0.889205	0.642346	0.891447	0.932874
17330	0.978339	0.573333	0.892045	0.652578	0.894389	0.934483
17340	0.978339	0.56	0.889205	0.642346	0.891447	0.932874
17350	0.978339	0.56	0.889205	0.642346	0.891447	0.932874
17360	0.978339	0.56	0.889205	0.642346	0.891447	0.932874
17370	0.978339	0.56	0.889205	0.642346	0.891447	0.932874
17380	0.978339	0.56	0.889205	0.642346	0.891447	0.932874
17390	0.978339	0.533333	0.883523	0.621617	0.885621	0.929674
17400	0.978339	0.546667	0.886364	0.632027	0.888525	0.931271
17410	0.978339	0.546667	0.886364	0.632027	0.888525	0.931271
17420	0.978339	0.546667	0.886364	0.632027	0.888525	0.931271
17430	0.978339	0.533333	0.883523	0.621617	0.885621	0.929674
17440	0.978339	0.533333	0.883523	0.621617	0.885621	0.929674
17450	0.978339	0.533333	0.883523	0.621617	0.885621	0.929674
17460	0.978339	0.533333	0.883523	0.621617	0.885621	0.929674
17470	0.978339	0.533333	0.883523	0.621617	0.885621	0.929674
17480	0.978339	0.533333	0.883523	0.621617	0.885621	0.929674
17490	0.978339	0.52	0.880682	0.611111	0.882736	0.928082
17500	0.978339	0.533333	0.883523	0.621617	0.885621	0.929674
17510	0.978339	0.533333	0.883523	0.621617	0.885621	0.929674
17520	0.978339	0.533333	0.883523	0.621617	0.885621	0.929674
17530	0.978339	0.52	0.880682	0.611111	0.882736	0.928082
17540	0.978339	0.533333	0.883523	0.621617	0.885621	0.929674
17550	0.978339	0.52	0.880682	0.611111	0.882736	0.928082
17560	0.978339	0.533333	0.883523	0.621617	0.885621	0.929674
17570	0.978339	0.533333	0.883523	0.621617	0.885621	0.929674
17580	0.978339	0.533333	0.883523	0.621617	0.885621	0.929674
17590	0.978339	0.533333	0.883523	0.621617	0.885621	0.929674
17600	0.978339	0.533333	0.883523	0.621617	0.885621	0.929674
17610	0.978339	0.533333	0.883523	0.621617	0.885621	0.929674
17620	0.978339	0.533333	0.883523	0.621617	0.885621	0.929674
17630	0.981949	0.533333	0.886364	0.631889	0.885993	0.931507
17640	0.978339	0.533333	0.883523	0.621617	0.885621	0.929674
17650	0.978339	0.533333	0.883523	0.621617	0.885621	0.929674
17660	0.978339	0.533333	0.883523	0.621617	0.885621	0.929674
17670	0.978339	0.506667	0.877841	0.600504	0.87987	0.926496
17680	0.978339	0.506667	0.877841	0.600504	0.87987	0.926496
17690	0.978339	0.52	0.880682	0.611111	0.882736	0.928082
17700	0.978339	0.52	0.880682	0.611111	0.882736	0.928082
17710	0.978339	0.52	0.880682	0.611111	0.882736	0.928082
17720	0.978339	0.52	0.880682	0.611111	0.882736	0.928082
17730	0.978339	0.52	0.880682	0.611111	0.882736	0.928082
17740	0.978339	0.52	0.880682	0.611111	0.882736	0.928082
17750	0.978339	0.506667	0.877841	0.600504	0.87987	0.926496
17760	0.978339	0.506667	0.877841	0.600504	0.87987	0.926496
17770	0.978339	0.506667	0.877841	0.600504	0.87987	0.926496
17780	0.978339	0.506667	0.877841	0.600504	0.87987	0.926496
17790	0.978339	0.506667	0.877841	0.600504	0.87987	0.926496
17800	0.978339	0.52	0.880682	0.611111	0.882736	0.928082
17810	0.978339	0.52	0.880682	0.611111	0.882736	0.928082
17820	0.978339	0.52	0.880682	0.611111	0.882736	0.928082
17830	0.978339	0.52	0.880682	0.611111	0.882736	0.928082
17840	0.978339	0.52	0.880682	0.611111	0.882736	0.928082
17850	0.978339	0.52	0.880682	0.611111	0.882736	0.928082
17860	0.978339	0.52	0.880682	0.611111	0.882736	0.928082
17870	0.978339	0.52	0.880682	0.611111	0.882736	0.928082
17880	0.978339	0.52	0.880682	0.611111	0.882736	0.928082
17890	0.978339	0.52	0.880682	0.611111	0.882736	0.928082
17900	0.978339	0.52	0.880682	0.611111	0.882736	0.928082
17910	0.978339	0.52	0.880682	0.611111	0.882736	0.928082
17920	0.978339	0.506667	0.877841	0.600504	0.87987	0.926496
17930	0.978339	0.506667	0.877841	0.600504	0.87987	0.926496
17940	0.978339	0.493333	0.875	0.589791	0.877023	0.924915
17950	0.978339	0.493333	0.875	0.589791	0.877023	0.924915
17960	0.978339	0.466667	0.869318	0.568021	0.871383	0.921769
17970	0.978339	0.48	0.872159	0.578965	0.874194	0.923339
17980	0.978339	0.48	0.872159	0.578965	0.874194	0.923339
17990	0.978339	0.466667	0.869318	0.568021	0.871383	0.921769
18000	0.978339	0.493333	0.875	0.589791	0.877023	0.924915
18010	0.978339	0.506667	0.877841	0.600504	0.87987	0.926496
18020	0.978339	0.506667	0.877841	0.600504	0.87987	0.926496
18030	0.978339	0.506667	0.877841	0.600504	0.87987	0.926496
18040	0.978339	0.506667	0.877841	0.600504	0.87987	0.926496
18050	0.978339	0.506667	0.877841	0.600504	0.87987	0.926496
18060	0.978339	0.493333	0.875	0.589791	0.877023	0.924915
18070	0.978339	0.506667	0.877841	0.600504	0.87987	0.926496
18080	0.978339	0.493333	0.875	0.589791	0.877023	0.924915
18090	0.978339	0.493333	0.875	0.589791	0.877023	0.924915
18100	0.978339	0.48	0.872159	0.578965	0.874194	0.923339
18110	0.978339	0.48	0.872159	0.578965	0.874194	0.923339
18120	0.978339	0.466667	0.869318	0.568021	0.871383	0.921769
18130	0.978339	0.466667	0.869318	0.568021	0.871383	0.921769
18140	0.978339	0.466667	0.869318	0.568021	0.871383	0.921769
18150	0.978339	0.466667	0.869318	0.568021	0.871383	0.921769
18160	0.978339	0.466667	0.869318	0.568021	0.871383	0.921769
18170	0.978339	0.466667	0.869318	0.568021	0.871383	0.921769
18180	0.978339	0.466667	0.869318	0.568021	0.871383	0.921769
18190	0.978339	0.48	0.872159	0.578965	0.874194	0.923339
18200	0.978339	0.48	0.872159	0.578965	0.874194	0.923339
18210	0.978339	0.48	0.872159	0.578965	0.874194	0.923339
18220	0.978339	0.48	0.872159	0.578965	0.874194	0.923339
18230	0.978339	0.48	0.872159	0.578965	0.874194	0.923339
18240	0.978339	0.453333	0.866477	0.556952	0.86859	0.920204
18250	0.978339	0.466667	0.869318	0.568021	0.871383	0.921769
18260	0.978339	0.466667	0.869318	0.568021	0.871383	0.921769
18270	0.978339	0.466667	0.869318	0.568021	0.871383	0.921769
18280	0.978339	0.466667	0.869318	0.568021	0.871383	0.921769
18290	0.978339	0.466667	0.869318	0.568021	0.871383	0.921769
18300	0.978339	0.466667	0.869318	0.568021	0.871383	0.921769
18310	0.978339	0.466667	0.869318	0.568021	0.871383	0.921769
18320	0.978339	0.48	0.872159	0.578965	0.874194	0.923339
18330	0.978339	0.48	0.872159	0.578965	0.874194	0.923339
18340	0.978339	0.48	0.872159	0.578965	0.874194	0.923339
18350	0.978339	0.466667	0.869318	0.568021	0.871383	0.921769
18360	0.978339	0.466667	0.869318	0.568021	0.871383	0.921769
18370	0.978339	0.466667	0.869318	0.568021	0.871383	0.921769
18380	0.978339	0.466667	0.869318	0.568021	0.871383	0.921769
18390	0.978339	0.466667	0.869318	0.568021	0.871383	0.921769
18400	0.978339	0.466667	0.869318	0.568021	0.871383	0.921769
18410	0.978339	0.466667	0.869318	0.568021	0.871383	0.921769
18420	0.978339	0.466667	0.869318	0.568021	0.871383	0.921769
18430	0.978339	0.453333	0.866477	0.556952	0.86859	0.920204
18440	0.978339	0.453333	0.866477	0.556952	0.86859	0.920204
18450	0.978339	0.453333	0.866477	0.556952	0.86859	0.920204
18460	0.978339	0.466667	0.869318	0.568021	0.871383	0.921769
18470	0.978339	0.466667	0.869318	0.568021	0.871383	0.921769
18480	0.978339	0.453333	0.866477	0.556952	0.86859	0.920204
18490	0.978339	0.44	0.863636	0.545751	0.865815	0.918644
18500	0.978339	0.44	0.863636	0.545751	0.865815	0.918644
18510	0.978339	0.44	0.863636	0.545751	0.865815	0.918644
18520	0.978339	0.44	0.863636	0.545751	0.865815	0.918644
18530	0.978339	0.453333	0.866477	0.556952	0.86859	0.920204
18540	0.978339	0.453333	0.866477	0.556952	0.86859	0.920204
18550	0.978339	0.453333	0.866477	0.556952	0.86859	0.920204
18560	0.978339	0.453333	0.866477	0.556952	0.86859	0.920204
18570	0.978339	0.44	0.863636	0.545751	0.865815	0.918644
18580	0.978339	0.44	0.863636	0.545751	0.865815	0.918644
18590	0.978339	0.453333	0.866477	0.556952	0.86859	0.920204
18600	0.978339	0.426667	0.860795	0.534411	0.863057	0.91709
18610	0.978339	0.426667	0.860795	0.534411	0.863057	0.91709
18620	0.978339	0.426667	0.860795	0.534411	0.863057	0.91709
18630	0.978339	0.44	0.863636	0.545751	0.865815	0.918644
18640	0.978339	0.426667	0.860795	0.534411	0.863057	0.91709
18650	0.978339	0.44	0.863636	0.545751	0.865815	0.918644
18660	0.978339	0.426667	0.860795	0.534411	0.863057	0.91709
18670	0.978339	0.413333	0.857955	0.522923	0.860317	0.915541
18680	0.978339	0.426667	0.860795	0.534411	0.863057	0.91709
18690	0.978339	0.426667	0.860795	0.534411	0.863057	0.91709
18700	0.978339	0.426667	0.860795	0.534411	0.863057	0.91709
18710	0.978339	0.426667	0.860795	0.534411	0.863057	0.91709
18720	0.978339	0.426667	0.860795	0.534411	0.863057	0.91709
18730	0.978339	0.426667	0.860795	0.534411	0.863057	0.91709
18740	0.978339	0.426667	0.860795	0.534411	0.863057	0.91709
18750	0.978339	0.426667	0.860795	0.534411	0.863057	0.91709
18760	0.978339	0.426667	0.860795	0.534411	0.863057	0.91709
18770	0.978339	0.413333	0.857955	0.522923	0.860317	0.915541
18780	0.978339	0.426667	0.860795	0.534411	0.863057	0.91709
18790	0.978339	0.413333	0.857955	0.522923	0.860317	0.915541
18800	0.978339	0.413333	0.857955	0.522923	0.860317	0.915541
18810	0.978339	0.413333	0.857955	0.522923	0.860317	0.915541
18820	0.978339	0.426667	0.860795	0.534411	0.863057	0.91709
18830	0.978339	0.44	0.863636	0.545751	0.865815	0.918644
18840	0.978339	0.413333	0.857955	0.522923	0.860317	0.915541
18850	0.978339	0.413333	0.857955	0.522923	0.860317	0.915541
18860	0.981949	0.413333	0.860795	0.534175	0.860759	0.917369
18870	0.981949	0.413333	0.860795	0.534175	0.860759	0.917369
18880	0.981949	0.413333	0.860795	0.534175	0.860759	0.917369
18890	0.981949	0.413333	0.860795	0.534175	0.860759	0.917369
18900	0.981949	0.413333	0.860795	0.534175	0.860759	0.917369
18910	0.981949	0.413333	0.860795	0.534175	0.860759	0.917369
18920	0.981949	0.413333	0.860795	0.534175	0.860759	0.917369
18930	0.981949	0.413333	0.860795	0.534175	0.860759	0.917369
18940	0.981949	0.413333	0.860795	0.534175	0.860759	0.917369
18950	0.981949	0.4	0.857955	0.522652	0.858044	0.915825
18960	0.981949	0.4	0.857955	0.522652	0.858044	0.915825
18970	0.981949	0.4	0.857955	0.522652	0.858044	0.915825
18980	0.981949	0.4	0.857955	0.522652	0.858044	0.915825
18990	0.981949	0.413333	0.860795	0.534175	0.860759	0.917369
19000	0.981949	0.413333	0.860795	0.534175	0.860759	0.917369
19010	0.981949	0.4	0.857955	0.522652	0.858044	0.915825
19020	0.981949	0.4	0.857955	0.522652	0.858044	0.915825
19030	0.981949	0.4	0.857955	0.522652	0.858044	0.915825
19040	0.981949	0.413333	0.860795	0.534175	0.860759	0.917369
19050	0.981949	0.386667	0.855114	0.510966	0.855346	0.914286
19060	0.981949	0.386667	0.855114	0.510966	0.855346	0.914286
19070	0.981949	0.386667	0.855114	0.510966	0.855346	0.914286
19080	0.981949	0.386667	0.855114	0.510966	0.855346	0.914286
19090	0.981949	0.386667	0.855114	0.510966	0.855346	0.914286
19100	0.981949	0.4	0.857955	0.522652	0.858044	0.915825
19110	0.981949	0.4	0.857955	0.522652	0.858044	0.915825
19120	0.981949	0.4	0.857955	0.522652	0.858044	0.915825
19130	0.981949	0.4	0.857955	0.522652	0.858044	0.915825
19140	0.981949	0.4	0.857955	0.522652	0.858044	0.915825
19150	0.981949	0.4	0.857955	0.522652	0.858044	0.915825
19160	0.981949	0.4	0.857955	0.522652	0.858044	0.915825
19170	0.981949	0.4	0.857955	0.522652	0.858044	0.915825
19180	0.981949	0.4	0.857955	0.522652	0.858044	0.915825
19190	0.981949	0.4	0.857955	0.522652	0.858044	0.915825
19200	0.981949	0.4	0.857955	0.522652	0.858044	0.915825
19210	0.981949	0.4	0.857955	0.522652	0.858044	0.915825
19220	0.978339	0.4	0.855114	0.511278	0.857595	0.913997
19230	0.978339	0.386667	0.852273	0.499467	0.85489	0.912458
19240	0.978339	0.4	0.855114	0.511278	0.857595	0.913997
19250	0.981949	0.386667	0.855114	0.510966	0.855346	0.914286
19260	0.978339	0.386667	0.852273	0.499467	0.85489	0.912458
19270	0.978339	0.373333	0.849432	0.487479	0.852201	0.910924
19280	0.978339	0.373333	0.849432	0.487479	0.852201	0.910924
19290	0.981949	0.386667	0.855114	0.510966	0.855346	0.914286
19300	0.981949	0.386667	0.855114	0.510966	0.855346	0.914286
19310	0.981949	0.386667	0.855114	0.510966	0.855346	0.914286
19320	0.981949	0.386667	0.855114	0.510966	0.855346	0.914286
19330	0.981949	0.373333	0.852273	0.499106	0.852665	0.912752
19340	0.981949	0.373333	0.852273	0.499106	0.852665	0.912752
19350	0.981949	0.386667	0.855114	0.510966	0.855346	0.914286
19360	0.981949	0.373333	0.852273	0.499106	0.852665	0.912752
19370	0.981949	0.373333	0.852273	0.499106	0.852665	0.912752
19380	0.981949	0.373333	0.852273	0.499106	0.852665	0.912752
19390	0.981949	0.386667	0.855114	0.510966	0.855346	0.914286
19400	0.981949	0.386667	0.855114	0.510966	0.855346	0.914286
19410	0.981949	0.373333	0.852273	0.499106	0.852665	0.912752
19420	0.981949	0.386667	0.855114	0.510966	0.855346	0.914286
19430	0.981949	0.386667	0.855114	0.510966	0.855346	0.914286
19440	0.978339	0.386667	0.852273	0.499467	0.85489	0.912458
19450	0.978339	0.386667	0.852273	0.499467	0.85489	0.912458
19460	0.978339	0.4	0.855114	0.511278	0.857595	0.913997
19470	0.978339	0.4	0.855114	0.511278	0.857595	0.913997
19480	0.978339	0.386667	0.852273	0.499467	0.85489	0.912458
19490	0.978339	0.386667	0.852273	0.499467	0.85489	0.912458
19500	0.981949	0.386667	0.855114	0.510966	0.855346	0.914286
19510	0.981949	0.386667	0.855114	0.510966	0.855346	0.914286
19520	0.981949	0.386667	0.855114	0.510966	0.855346	0.914286
19530	0.981949	0.373333	0.852273	0.499106	0.852665	0.912752
19540	0.978339	0.386667	0.852273	0.499467	0.85489	0.912458
19550	0.978339	0.386667	0.852273	0.499467	0.85489	0.912458
19560	0.978339	0.386667	0.852273	0.499467	0.85489	0.912458
19570	0.978339	0.386667	0.852273	0.499467	0.85489	0.912458
19580	0.978339	0.386667	0.852273	0.499467	0.85489	0.912458
19590	0.978339	0.373333	0.849432	0.487479	0.852201	0.910924
19600	0.978339	0.373333	0.849432	0.487479	0.852201	0.910924
19610	0.981949	0.373333	0.852273	0.499106	0.852665	0.912752
19620	0.981949	0.386667	0.855114	0.510966	0.855346	0.914286
19630	0.981949	0.36	0.849432	0.48706	0.85	0.911223
19640	0.981949	0.36	0.849432	0.48706	0.85	0.911223
19650	0.978339	0.36	0.846591	0.475303	0.84953	0.909396
19660	0.978339	0.36	0.846591	0.475303	0.84953	0.909396
19670	0.981949	0.373333	0.852273	0.499106	0.852665	0.912752
19680	0.981949	0.36	0.849432	0.48706	0.85	0.911223
19690	0.981949	0.36	0.849432	0.48706	0.85	0.911223
19700	0.978339	0.36	0.846591	0.475303	0.84953	0.909396
19710	0.978339	0.36	0.846591	0.475303	0.84953	0.909396
19720	0.978339	0.36	0.846591	0.475303	0.84953	0.909396
19730	0.978339	0.373333	0.849432	0.487479	0.852201	0.910924
19740	0.978339	0.373333	0.849432	0.487479	0.852201	0.910924
19750	0.978339	0.373333	0.849432	0.487479	0.852201	0.910924
19760	0.978339	0.373333	0.849432	0.487479	0.852201	0.910924
19770	0.978339	0.36	0.846591	0.475303	0.84953	0.909396
19780	0.978339	0.373333	0.849432	0.487479	0.852201	0.910924
19790	0.978339	0.386667	0.852273	0.499467	0.85489	0.912458
19800	0.978339	0.373333	0.849432	0.487479	0.852201	0.910924
19810	0.978339	0.373333	0.849432	0.487479	0.852201	0.910924
19820	0.978339	0.36	0.846591	0.475303	0.84953	0.909396
19830	0.978339	0.36	0.846591	0.475303	0.84953	0.909396
19840	0.978339	0.36	0.846591	0.475303	0.84953	0.909396
19850	0.978339	0.36	0.846591	0.475303	0.84953	0.909396
19860	0.981949	0.36	0.849432	0.48706	0.85	0.911223
19870	0.981949	0.373333	0.852273	0.499106	0.852665	0.912752
19880	0.981949	0.373333	0.852273	0.499106	0.852665	0.912752
19890	0.978339	0.373333	0.849432	0.487479	0.852201	0.910924
19900	0.978339	0.346667	0.84375	0.462926	0.846875	0.907873
19910	0.978339	0.346667	0.84375	0.462926	0.846875	0.907873
19920	0.978339	0.36	0.846591	0.475303	0.84953	0.909396
19930	0.978339	0.346667	0.84375	0.462926	0.846875	0.907873
19940	0.981949	0.346667	0.846591	0.474817	0.847352	0.909699
19950	0.981949	0.346667	0.846591	0.474817	0.847352	0.909699
19960	0.981949	0.346667	0.846591	0.474817	0.847352	0.909699
19970	0.981949	0.346667	0.846591	0.474817	0.847352	0.909699
19980	0.981949	0.346667	0.846591	0.474817	0.847352	0.909699
19990	0.978339	0.346667	0.84375	0.462926	0.846875	0.907873
[truncated: 191 more rows]
