# Supplementary material for: Identification of Microbiota Biomarkers With Orthologous Gene Annotation for Type 2 Diabetes
Source: Front Microbiol. 2021 Jul 9;12:711244. doi: 10.3389/fmicb.2021.711244 (PMC8299781; doi:10.3389/fmicb.2021.711244)
Supplement: Supplementary Table 4 — Performance of IFS for KO features with an interval of 10. [file Table_4.XLSX]

## Sheet: Sheet1
Number of features	SN	SP	ACC	MCC	Precision	F1-measure
10	0.960289	0.266667	0.8125	0.327927	0.82866	0.889632
20	0.949458	0.386667	0.829545	0.420299	0.851133	0.897611
30	0.935018	0.386667	0.818182	0.38726	0.84918	0.890034
40	0.935018	0.466667	0.835227	0.45992	0.866221	0.899306
50	0.931408	0.546667	0.849432	0.520594	0.883562	0.906854
60	0.920578	0.586667	0.849432	0.532148	0.891608	0.905861
70	0.938628	0.653333	0.877841	0.621025	0.909091	0.923623
80	0.931408	0.613333	0.863636	0.574861	0.898955	0.914894
90	0.931408	0.573333	0.855114	0.542556	0.889655	0.910053
100	0.927798	0.613333	0.860795	0.567699	0.898601	0.912966
110	0.924188	0.64	0.863636	0.581938	0.904594	0.914286
120	0.916968	0.626667	0.855114	0.557704	0.900709	0.908766
130	0.931408	0.693333	0.880682	0.637512	0.918149	0.924731
140	0.927798	0.68	0.875	0.620222	0.914591	0.921147
150	0.924188	0.653333	0.866477	0.592468	0.907801	0.915921
160	0.931408	0.626667	0.866477	0.585474	0.902098	0.916519
170	0.927798	0.653333	0.869318	0.599414	0.908127	0.917857
180	0.938628	0.64	0.875	0.610622	0.905923	0.921986
190	0.931408	0.626667	0.866477	0.585474	0.902098	0.916519
200	0.945848	0.72	0.897727	0.686797	0.925795	0.935714
210	0.931408	0.68	0.877841	0.627232	0.914894	0.923077
220	0.938628	0.706667	0.889205	0.661996	0.921986	0.930233
230	0.942238	0.68	0.886364	0.649034	0.915789	0.928826
240	0.942238	0.68	0.886364	0.649034	0.915789	0.928826
250	0.935018	0.693333	0.883523	0.644614	0.91844	0.926655
260	0.935018	0.653333	0.875	0.613688	0.908772	0.921708
270	0.931408	0.653333	0.872159	0.606486	0.908451	0.919786
280	0.931408	0.64	0.869318	0.596015	0.905263	0.918149
290	0.924188	0.613333	0.857955	0.560669	0.898246	0.911032
300	0.924188	0.653333	0.866477	0.592468	0.907801	0.915921
310	0.931408	0.653333	0.872159	0.606486	0.908451	0.919786
320	0.931408	0.586667	0.857955	0.553406	0.892734	0.911661
330	0.924188	0.626667	0.860795	0.571339	0.901408	0.912656
340	0.924188	0.586667	0.852273	0.539101	0.891986	0.907801
350	0.924188	0.6	0.855114	0.549924	0.895105	0.909414
360	0.924188	0.586667	0.852273	0.539101	0.891986	0.907801
370	0.909747	0.6	0.84375	0.52294	0.893617	0.90161
380	0.909747	0.586667	0.840909	0.512032	0.890459	0.9
390	0.913357	0.573333	0.840909	0.507649	0.887719	0.900356
400	0.906137	0.546667	0.829545	0.472303	0.880702	0.893238
410	0.909747	0.573333	0.838068	0.501045	0.887324	0.898396
420	0.909747	0.573333	0.838068	0.501045	0.887324	0.898396
430	0.916968	0.56	0.840909	0.50334	0.885017	0.900709
440	0.916968	0.546667	0.838068	0.492221	0.881944	0.899115
450	0.913357	0.56	0.838068	0.496598	0.884615	0.898757
460	0.916968	0.573333	0.84375	0.514373	0.888112	0.902309
470	0.920578	0.573333	0.846591	0.521221	0.888502	0.904255
480	0.931408	0.506667	0.840909	0.486934	0.874576	0.902098
490	0.924188	0.52	0.838068	0.483693	0.876712	0.899824
500	0.924188	0.506667	0.835227	0.472325	0.87372	0.898246
510	0.935018	0.546667	0.852273	0.528048	0.883959	0.908772
520	0.927798	0.533333	0.84375	0.502144	0.880137	0.903339
530	0.927798	0.52	0.840909	0.4909	0.877133	0.901754
540	0.935018	0.52	0.846591	0.505767	0.877966	0.905594
550	0.931408	0.493333	0.838068	0.475505	0.871622	0.900524
560	0.938628	0.546667	0.855114	0.535659	0.884354	0.910683
570	0.931408	0.533333	0.846591	0.509474	0.880546	0.905263
580	0.927798	0.533333	0.84375	0.502144	0.880137	0.903339
590	0.927798	0.533333	0.84375	0.502144	0.880137	0.903339
600	0.935018	0.533333	0.849432	0.516957	0.880952	0.90718
610	0.931408	0.493333	0.838068	0.475505	0.871622	0.900524
620	0.938628	0.506667	0.846591	0.502179	0.875421	0.905923
630	0.935018	0.506667	0.84375	0.494473	0.875	0.904014
640	0.935018	0.52	0.846591	0.505767	0.877966	0.905594
650	0.931408	0.506667	0.840909	0.486934	0.874576	0.902098
660	0.931408	0.493333	0.838068	0.475505	0.871622	0.900524
670	0.927798	0.506667	0.838068	0.479554	0.87415	0.900175
680	0.927798	0.506667	0.838068	0.479554	0.87415	0.900175
690	0.927798	0.506667	0.838068	0.479554	0.87415	0.900175
700	0.938628	0.506667	0.846591	0.502179	0.875421	0.905923
710	0.956679	0.586667	0.877841	0.608284	0.89527	0.924956
720	0.942238	0.586667	0.866477	0.575945	0.893836	0.917399
730	0.953069	0.586667	0.875	0.599933	0.894915	0.923077
740	0.953069	0.573333	0.872159	0.589316	0.891892	0.921466
750	0.949458	0.573333	0.869318	0.5811	0.891525	0.91958
760	0.945848	0.56	0.863636	0.562267	0.888136	0.916084
770	0.942238	0.6	0.869318	0.58661	0.896907	0.919014
780	0.942238	0.6	0.869318	0.58661	0.896907	0.919014
790	0.942238	0.613333	0.872159	0.597194	0.9	0.920635
800	0.942238	0.6	0.869318	0.58661	0.896907	0.919014
810	0.938628	0.6	0.866477	0.578982	0.896552	0.917108
820	0.938628	0.6	0.866477	0.578982	0.896552	0.917108
830	0.938628	0.613333	0.869318	0.589604	0.899654	0.918728
840	0.942238	0.613333	0.872159	0.597194	0.9	0.920635
850	0.945848	0.613333	0.875	0.60494	0.900344	0.922535
860	0.942238	0.586667	0.866477	0.575945	0.893836	0.917399
870	0.942238	0.6	0.869318	0.58661	0.896907	0.919014
880	0.938628	0.586667	0.863636	0.56828	0.893471	0.915493
890	0.938628	0.573333	0.860795	0.557495	0.890411	0.913884
900	0.938628	0.56	0.857955	0.546622	0.887372	0.912281
910	0.938628	0.533333	0.852273	0.5246	0.881356	0.909091
920	0.942238	0.56	0.860795	0.554361	0.887755	0.914186
930	0.938628	0.533333	0.852273	0.5246	0.881356	0.909091
940	0.938628	0.533333	0.852273	0.5246	0.881356	0.909091
950	0.942238	0.573333	0.863636	0.565197	0.890785	0.915789
960	0.935018	0.52	0.846591	0.505767	0.877966	0.905594
970	0.935018	0.52	0.846591	0.505767	0.877966	0.905594
980	0.931408	0.52	0.84375	0.498255	0.877551	0.903678
990	0.942238	0.493333	0.846591	0.49872	0.87291	0.90625
1000	0.942238	0.493333	0.846591	0.49872	0.87291	0.90625
1010	0.942238	0.506667	0.849432	0.510058	0.875839	0.907826
1020	0.942238	0.52	0.852273	0.521287	0.878788	0.909408
1030	0.931408	0.506667	0.840909	0.486934	0.874576	0.902098
1040	0.931408	0.533333	0.846591	0.509474	0.880546	0.905263
1050	0.924188	0.533333	0.840909	0.49496	0.879725	0.901408
1060	0.924188	0.533333	0.840909	0.49496	0.879725	0.901408
1070	0.927798	0.533333	0.84375	0.502144	0.880137	0.903339
1080	0.924188	0.533333	0.840909	0.49496	0.879725	0.901408
1090	0.924188	0.52	0.838068	0.483693	0.876712	0.899824
1100	0.935018	0.573333	0.857955	0.54995	0.890034	0.911972
1110	0.935018	0.546667	0.852273	0.528048	0.883959	0.908772
1120	0.935018	0.506667	0.84375	0.494473	0.875	0.904014
1130	0.931408	0.52	0.84375	0.498255	0.877551	0.903678
1140	0.931408	0.52	0.84375	0.498255	0.877551	0.903678
1150	0.931408	0.52	0.84375	0.498255	0.877551	0.903678
1160	0.931408	0.52	0.84375	0.498255	0.877551	0.903678
1170	0.942238	0.52	0.852273	0.521287	0.878788	0.909408
1180	0.931408	0.546667	0.849432	0.520594	0.883562	0.906854
1190	0.931408	0.546667	0.849432	0.520594	0.883562	0.906854
1200	0.931408	0.506667	0.840909	0.486934	0.874576	0.902098
1210	0.931408	0.506667	0.840909	0.486934	0.874576	0.902098
1220	0.924188	0.533333	0.840909	0.49496	0.879725	0.901408
1230	0.920578	0.52	0.835227	0.47663	0.876289	0.897887
1240	0.920578	0.52	0.835227	0.47663	0.876289	0.897887
1250	0.924188	0.52	0.838068	0.483693	0.876712	0.899824
1260	0.931408	0.52	0.84375	0.498255	0.877551	0.903678
1270	0.927798	0.533333	0.84375	0.502144	0.880137	0.903339
1280	0.935018	0.506667	0.84375	0.494473	0.875	0.904014
1290	0.931408	0.52	0.84375	0.498255	0.877551	0.903678
1300	0.935018	0.52	0.846591	0.505767	0.877966	0.905594
1310	0.935018	0.506667	0.84375	0.494473	0.875	0.904014
1320	0.931408	0.493333	0.838068	0.475505	0.871622	0.900524
1330	0.935018	0.506667	0.84375	0.494473	0.875	0.904014
1340	0.927798	0.533333	0.84375	0.502144	0.880137	0.903339
1350	0.924188	0.546667	0.84375	0.50613	0.882759	0.902998
1360	0.924188	0.546667	0.84375	0.50613	0.882759	0.902998
1370	0.927798	0.546667	0.846591	0.51329	0.883162	0.90493
1380	0.927798	0.56	0.849432	0.524343	0.886207	0.906526
1390	0.927798	0.546667	0.846591	0.51329	0.883162	0.90493
1400	0.931408	0.546667	0.849432	0.520594	0.883562	0.906854
1410	0.931408	0.6	0.860795	0.564173	0.895833	0.913274
1420	0.931408	0.586667	0.857955	0.553406	0.892734	0.911661
1430	0.931408	0.56	0.852273	0.53162	0.886598	0.908451
1440	0.938628	0.6	0.866477	0.578982	0.896552	0.917108
1450	0.935018	0.613333	0.866477	0.582161	0.899306	0.916814
1460	0.938628	0.6	0.866477	0.578982	0.896552	0.917108
1470	0.935018	0.6	0.863636	0.571505	0.896194	0.915194
1480	0.935018	0.6	0.863636	0.571505	0.896194	0.915194
1490	0.935018	0.6	0.863636	0.571505	0.896194	0.915194
1500	0.931408	0.573333	0.855114	0.542556	0.889655	0.910053
1510	0.931408	0.573333	0.855114	0.542556	0.889655	0.910053
1520	0.931408	0.573333	0.855114	0.542556	0.889655	0.910053
1530	0.935018	0.573333	0.857955	0.54995	0.890034	0.911972
1540	0.931408	0.573333	0.855114	0.542556	0.889655	0.910053
1550	0.931408	0.573333	0.855114	0.542556	0.889655	0.910053
1560	0.931408	0.586667	0.857955	0.553406	0.892734	0.911661
1570	0.927798	0.6	0.857955	0.556981	0.89547	0.911348
1580	0.927798	0.586667	0.855114	0.546185	0.892361	0.909735
1590	0.931408	0.586667	0.857955	0.553406	0.892734	0.911661
1600	0.920578	0.6	0.852273	0.542995	0.894737	0.907473
1610	0.920578	0.6	0.852273	0.542995	0.894737	0.907473
1620	0.920578	0.586667	0.849432	0.532148	0.891608	0.905861
1630	0.920578	0.573333	0.846591	0.521221	0.888502	0.904255
1640	0.920578	0.573333	0.846591	0.521221	0.888502	0.904255
1650	0.920578	0.573333	0.846591	0.521221	0.888502	0.904255
1660	0.920578	0.56	0.84375	0.510209	0.885417	0.902655
1670	0.920578	0.586667	0.849432	0.532148	0.891608	0.905861
1680	0.924188	0.573333	0.849432	0.528197	0.888889	0.906195
1690	0.927798	0.573333	0.852273	0.535307	0.889273	0.908127
1700	0.927798	0.573333	0.852273	0.535307	0.889273	0.908127
1710	0.931408	0.586667	0.857955	0.553406	0.892734	0.911661
1720	0.931408	0.586667	0.857955	0.553406	0.892734	0.911661
1730	0.935018	0.573333	0.857955	0.54995	0.890034	0.911972
1740	0.927798	0.586667	0.855114	0.546185	0.892361	0.909735
1750	0.931408	0.586667	0.857955	0.553406	0.892734	0.911661
1760	0.931408	0.586667	0.857955	0.553406	0.892734	0.911661
1770	0.935018	0.6	0.863636	0.571505	0.896194	0.915194
1780	0.931408	0.6	0.860795	0.564173	0.895833	0.913274
1790	0.931408	0.6	0.860795	0.564173	0.895833	0.913274
1800	0.931408	0.6	0.860795	0.564173	0.895833	0.913274
1810	0.935018	0.573333	0.857955	0.54995	0.890034	0.911972
1820	0.931408	0.573333	0.855114	0.542556	0.889655	0.910053
1830	0.935018	0.6	0.863636	0.571505	0.896194	0.915194
1840	0.942238	0.586667	0.866477	0.575945	0.893836	0.917399
1850	0.935018	0.586667	0.860795	0.560769	0.893103	0.91358
1860	0.931408	0.586667	0.857955	0.553406	0.892734	0.911661
1870	0.942238	0.586667	0.866477	0.575945	0.893836	0.917399
1880	0.935018	0.586667	0.860795	0.560769	0.893103	0.91358
1890	0.938628	0.546667	0.855114	0.535659	0.884354	0.910683
1900	0.938628	0.546667	0.855114	0.535659	0.884354	0.910683
1910	0.935018	0.56	0.855114	0.539044	0.886986	0.910369
1920	0.935018	0.56	0.855114	0.539044	0.886986	0.910369
1930	0.935018	0.573333	0.857955	0.54995	0.890034	0.911972
1940	0.935018	0.573333	0.857955	0.54995	0.890034	0.911972
1950	0.935018	0.56	0.855114	0.539044	0.886986	0.910369
1960	0.942238	0.6	0.869318	0.58661	0.896907	0.919014
1970	0.938628	0.6	0.866477	0.578982	0.896552	0.917108
1980	0.942238	0.6	0.869318	0.58661	0.896907	0.919014
1990	0.942238	0.613333	0.872159	0.597194	0.9	0.920635
2000	0.942238	0.613333	0.872159	0.597194	0.9	0.920635
2010	0.942238	0.586667	0.866477	0.575945	0.893836	0.917399
2020	0.945848	0.573333	0.866477	0.573063	0.891156	0.917688
2030	0.945848	0.573333	0.866477	0.573063	0.891156	0.917688
2040	0.945848	0.573333	0.866477	0.573063	0.891156	0.917688
2050	0.942238	0.56	0.860795	0.554361	0.887755	0.914186
2060	0.942238	0.546667	0.857955	0.543434	0.884746	0.912587
2070	0.945848	0.56	0.863636	0.562267	0.888136	0.916084
2080	0.942238	0.56	0.860795	0.554361	0.887755	0.914186
2090	0.942238	0.56	0.860795	0.554361	0.887755	0.914186
2100	0.942238	0.56	0.860795	0.554361	0.887755	0.914186
2110	0.938628	0.56	0.857955	0.546622	0.887372	0.912281
2120	0.942238	0.56	0.860795	0.554361	0.887755	0.914186
2130	0.931408	0.56	0.852273	0.53162	0.886598	0.908451
2140	0.927798	0.546667	0.846591	0.51329	0.883162	0.90493
2150	0.927798	0.546667	0.846591	0.51329	0.883162	0.90493
2160	0.927798	0.546667	0.846591	0.51329	0.883162	0.90493
2170	0.931408	0.546667	0.849432	0.520594	0.883562	0.906854
2180	0.935018	0.546667	0.852273	0.528048	0.883959	0.908772
2190	0.931408	0.546667	0.849432	0.520594	0.883562	0.906854
2200	0.931408	0.546667	0.849432	0.520594	0.883562	0.906854
2210	0.931408	0.546667	0.849432	0.520594	0.883562	0.906854
2220	0.931408	0.546667	0.849432	0.520594	0.883562	0.906854
2230	0.931408	0.546667	0.849432	0.520594	0.883562	0.906854
2240	0.935018	0.546667	0.852273	0.528048	0.883959	0.908772
2250	0.938628	0.546667	0.855114	0.535659	0.884354	0.910683
2260	0.938628	0.533333	0.852273	0.5246	0.881356	0.909091
2270	0.938628	0.533333	0.852273	0.5246	0.881356	0.909091
2280	0.938628	0.533333	0.852273	0.5246	0.881356	0.909091
2290	0.938628	0.533333	0.852273	0.5246	0.881356	0.909091
2300	0.938628	0.533333	0.852273	0.5246	0.881356	0.909091
2310	0.935018	0.546667	0.852273	0.528048	0.883959	0.908772
2320	0.935018	0.533333	0.849432	0.516957	0.880952	0.90718
2330	0.935018	0.533333	0.849432	0.516957	0.880952	0.90718
2340	0.935018	0.533333	0.849432	0.516957	0.880952	0.90718
2350	0.935018	0.533333	0.849432	0.516957	0.880952	0.90718
2360	0.935018	0.533333	0.849432	0.516957	0.880952	0.90718
2370	0.938628	0.533333	0.852273	0.5246	0.881356	0.909091
2380	0.938628	0.573333	0.860795	0.557495	0.890411	0.913884
2390	0.938628	0.573333	0.860795	0.557495	0.890411	0.913884
2400	0.938628	0.573333	0.860795	0.557495	0.890411	0.913884
2410	0.935018	0.533333	0.849432	0.516957	0.880952	0.90718
2420	0.931408	0.546667	0.849432	0.520594	0.883562	0.906854
2430	0.931408	0.546667	0.849432	0.520594	0.883562	0.906854
2440	0.931408	0.546667	0.849432	0.520594	0.883562	0.906854
2450	0.935018	0.533333	0.849432	0.516957	0.880952	0.90718
2460	0.935018	0.533333	0.849432	0.516957	0.880952	0.90718
2470	0.935018	0.533333	0.849432	0.516957	0.880952	0.90718
2480	0.938628	0.533333	0.852273	0.5246	0.881356	0.909091
2490	0.931408	0.533333	0.846591	0.509474	0.880546	0.905263
2500	0.935018	0.533333	0.849432	0.516957	0.880952	0.90718
2510	0.935018	0.533333	0.849432	0.516957	0.880952	0.90718
2520	0.931408	0.546667	0.849432	0.520594	0.883562	0.906854
2530	0.931408	0.56	0.852273	0.53162	0.886598	0.908451
2540	0.927798	0.546667	0.846591	0.51329	0.883162	0.90493
2550	0.927798	0.533333	0.84375	0.502144	0.880137	0.903339
2560	0.931408	0.533333	0.846591	0.509474	0.880546	0.905263
2570	0.938628	0.533333	0.852273	0.5246	0.881356	0.909091
2580	0.938628	0.56	0.857955	0.546622	0.887372	0.912281
2590	0.938628	0.56	0.857955	0.546622	0.887372	0.912281
2600	0.935018	0.56	0.855114	0.539044	0.886986	0.910369
2610	0.935018	0.546667	0.852273	0.528048	0.883959	0.908772
2620	0.935018	0.533333	0.849432	0.516957	0.880952	0.90718
2630	0.935018	0.52	0.846591	0.505767	0.877966	0.905594
2640	0.942238	0.533333	0.855114	0.53241	0.881757	0.910995
2650	0.945848	0.506667	0.852273	0.51812	0.876254	0.909722
2660	0.938628	0.52	0.849432	0.513442	0.878378	0.907504
2670	0.938628	0.506667	0.846591	0.502179	0.875421	0.905923
2680	0.938628	0.52	0.849432	0.513442	0.878378	0.907504
2690	0.945848	0.533333	0.857955	0.540395	0.882155	0.912892
2700	0.938628	0.52	0.849432	0.513442	0.878378	0.907504
2710	0.938628	0.506667	0.846591	0.502179	0.875421	0.905923
2720	0.935018	0.506667	0.84375	0.494473	0.875	0.904014
2730	0.935018	0.493333	0.840909	0.483071	0.872054	0.902439
2740	0.938628	0.493333	0.84375	0.490807	0.872483	0.904348
2750	0.938628	0.493333	0.84375	0.490807	0.872483	0.904348
2760	0.935018	0.493333	0.840909	0.483071	0.872054	0.902439
2770	0.938628	0.493333	0.84375	0.490807	0.872483	0.904348
2780	0.935018	0.493333	0.840909	0.483071	0.872054	0.902439
2790	0.935018	0.48	0.838068	0.471555	0.869128	0.90087
2800	0.935018	0.48	0.838068	0.471555	0.869128	0.90087
2810	0.931408	0.493333	0.838068	0.475505	0.871622	0.900524
2820	0.927798	0.48	0.832386	0.456537	0.868243	0.897033
2830	0.927798	0.466667	0.829545	0.444855	0.86532	0.89547
2840	0.927798	0.48	0.832386	0.456537	0.868243	0.897033
2850	0.938628	0.533333	0.852273	0.5246	0.881356	0.909091
2860	0.938628	0.533333	0.852273	0.5246	0.881356	0.909091
2870	0.931408	0.52	0.84375	0.498255	0.877551	0.903678
2880	0.935018	0.533333	0.849432	0.516957	0.880952	0.90718
2890	0.935018	0.52	0.846591	0.505767	0.877966	0.905594
2900	0.935018	0.506667	0.84375	0.494473	0.875	0.904014
2910	0.938628	0.493333	0.84375	0.490807	0.872483	0.904348
2920	0.938628	0.493333	0.84375	0.490807	0.872483	0.904348
2930	0.938628	0.493333	0.84375	0.490807	0.872483	0.904348
2940	0.931408	0.48	0.835227	0.463963	0.868687	0.898955
2950	0.931408	0.48	0.835227	0.463963	0.868687	0.898955
2960	0.931408	0.48	0.835227	0.463963	0.868687	0.898955
2970	0.942238	0.48	0.84375	0.487266	0.87	0.904679
2980	0.942238	0.48	0.84375	0.487266	0.87	0.904679
2990	0.938628	0.48	0.840909	0.47932	0.869565	0.902778
3000	0.942238	0.466667	0.840909	0.475691	0.86711	0.903114
3010	0.938628	0.48	0.840909	0.47932	0.869565	0.902778
3020	0.935018	0.506667	0.84375	0.494473	0.875	0.904014
3030	0.942238	0.48	0.84375	0.487266	0.87	0.904679
3040	0.935018	0.493333	0.840909	0.483071	0.872054	0.902439
3050	0.931408	0.493333	0.838068	0.475505	0.871622	0.900524
3060	0.938628	0.493333	0.84375	0.490807	0.872483	0.904348
3070	0.942238	0.493333	0.846591	0.49872	0.87291	0.90625
3080	0.942238	0.48	0.84375	0.487266	0.87	0.904679
3090	0.935018	0.506667	0.84375	0.494473	0.875	0.904014
3100	0.938628	0.493333	0.84375	0.490807	0.872483	0.904348
3110	0.935018	0.48	0.838068	0.471555	0.869128	0.90087
3120	0.931408	0.48	0.835227	0.463963	0.868687	0.898955
3130	0.931408	0.48	0.835227	0.463963	0.868687	0.898955
3140	0.927798	0.48	0.832386	0.456537	0.868243	0.897033
3150	0.927798	0.493333	0.835227	0.468101	0.871186	0.898601
3160	0.927798	0.493333	0.835227	0.468101	0.871186	0.898601
3170	0.931408	0.493333	0.838068	0.475505	0.871622	0.900524
3180	0.931408	0.493333	0.838068	0.475505	0.871622	0.900524
3190	0.931408	0.493333	0.838068	0.475505	0.871622	0.900524
3200	0.935018	0.493333	0.840909	0.483071	0.872054	0.902439
3210	0.935018	0.493333	0.840909	0.483071	0.872054	0.902439
3220	0.953069	0.506667	0.857955	0.534823	0.877076	0.913495
3230	0.945848	0.506667	0.852273	0.51812	0.876254	0.909722
3240	0.945848	0.506667	0.852273	0.51812	0.876254	0.909722
3250	0.942238	0.506667	0.849432	0.510058	0.875839	0.907826
3260	0.942238	0.506667	0.849432	0.510058	0.875839	0.907826
3270	0.938628	0.506667	0.846591	0.502179	0.875421	0.905923
3280	0.942238	0.546667	0.857955	0.543434	0.884746	0.912587
3290	0.938628	0.533333	0.852273	0.5246	0.881356	0.909091
3300	0.942238	0.56	0.860795	0.554361	0.887755	0.914186
3310	0.942238	0.56	0.860795	0.554361	0.887755	0.914186
3320	0.942238	0.546667	0.857955	0.543434	0.884746	0.912587
3330	0.942238	0.546667	0.857955	0.543434	0.884746	0.912587
3340	0.942238	0.573333	0.863636	0.565197	0.890785	0.915789
3350	0.942238	0.573333	0.863636	0.565197	0.890785	0.915789
3360	0.949458	0.56	0.866477	0.570347	0.888514	0.917976
3370	0.942238	0.533333	0.855114	0.53241	0.881757	0.910995
3380	0.942238	0.533333	0.855114	0.53241	0.881757	0.910995
3390	0.935018	0.533333	0.849432	0.516957	0.880952	0.90718
3400	0.935018	0.52	0.846591	0.505767	0.877966	0.905594
3410	0.942238	0.52	0.852273	0.521287	0.878788	0.909408
3420	0.938628	0.493333	0.84375	0.490807	0.872483	0.904348
3430	0.942238	0.52	0.852273	0.521287	0.878788	0.909408
3440	0.953069	0.506667	0.857955	0.534823	0.877076	0.913495
3450	0.953069	0.52	0.860795	0.545924	0.88	0.915078
3460	0.949458	0.52	0.857955	0.537519	0.879599	0.913194
3470	0.949458	0.52	0.857955	0.537519	0.879599	0.913194
3480	0.949458	0.52	0.857955	0.537519	0.879599	0.913194
3490	0.949458	0.52	0.857955	0.537519	0.879599	0.913194
3500	0.949458	0.52	0.857955	0.537519	0.879599	0.913194
3510	0.949458	0.52	0.857955	0.537519	0.879599	0.913194
3520	0.945848	0.52	0.855114	0.52931	0.879195	0.911304
3530	0.960289	0.506667	0.863636	0.552366	0.877888	0.917241
3540	0.956679	0.493333	0.857955	0.532323	0.874587	0.913793
3550	0.949458	0.48	0.849432	0.503736	0.870861	0.908463
3560	0.949458	0.48	0.849432	0.503736	0.870861	0.908463
3570	0.949458	0.493333	0.852273	0.515112	0.873754	0.910035
3580	0.942238	0.493333	0.846591	0.49872	0.87291	0.90625
3590	0.945848	0.493333	0.849432	0.506819	0.873333	0.908146
3600	0.945848	0.48	0.846591	0.495401	0.870432	0.906574
3610	0.945848	0.493333	0.849432	0.506819	0.873333	0.908146
3620	0.945848	0.466667	0.84375	0.483862	0.86755	0.905009
3630	0.953069	0.48	0.852273	0.512281	0.871287	0.910345
3640	0.960289	0.48	0.857955	0.530041	0.872131	0.914089
3650	0.956679	0.48	0.855114	0.521045	0.871711	0.91222
3660	0.956679	0.466667	0.852273	0.509643	0.868852	0.910653
3670	0.960289	0.48	0.857955	0.530041	0.872131	0.914089
3680	0.960289	0.48	0.857955	0.530041	0.872131	0.914089
3690	0.956679	0.466667	0.852273	0.509643	0.868852	0.910653
3700	0.956679	0.466667	0.852273	0.509643	0.868852	0.910653
3710	0.956679	0.453333	0.849432	0.498113	0.866013	0.909091
3720	0.956679	0.466667	0.852273	0.509643	0.868852	0.910653
3730	0.960289	0.466667	0.855114	0.518697	0.869281	0.912521
3740	0.956679	0.453333	0.849432	0.498113	0.866013	0.909091
3750	0.956679	0.48	0.855114	0.521045	0.871711	0.91222
3760	0.960289	0.466667	0.855114	0.518697	0.869281	0.912521
3770	0.960289	0.466667	0.855114	0.518697	0.869281	0.912521
3780	0.960289	0.48	0.857955	0.530041	0.872131	0.914089
3790	0.960289	0.48	0.857955	0.530041	0.872131	0.914089
3800	0.960289	0.466667	0.855114	0.518697	0.869281	0.912521
3810	0.960289	0.466667	0.855114	0.518697	0.869281	0.912521
3820	0.960289	0.466667	0.855114	0.518697	0.869281	0.912521
3830	0.956679	0.466667	0.852273	0.509643	0.868852	0.910653
3840	0.956679	0.466667	0.852273	0.509643	0.868852	0.910653
3850	0.956679	0.466667	0.852273	0.509643	0.868852	0.910653
3860	0.960289	0.466667	0.855114	0.518697	0.869281	0.912521
3870	0.960289	0.466667	0.855114	0.518697	0.869281	0.912521
3880	0.960289	0.466667	0.855114	0.518697	0.869281	0.912521
3890	0.956679	0.466667	0.852273	0.509643	0.868852	0.910653
3900	0.960289	0.466667	0.855114	0.518697	0.869281	0.912521
3910	0.953069	0.466667	0.849432	0.500828	0.868421	0.908778
3920	0.956679	0.466667	0.852273	0.509643	0.868852	0.910653
3930	0.956679	0.466667	0.852273	0.509643	0.868852	0.910653
3940	0.956679	0.453333	0.849432	0.498113	0.866013	0.909091
3950	0.949458	0.453333	0.84375	0.480611	0.865132	0.905336
3960	0.956679	0.466667	0.852273	0.509643	0.868852	0.910653
3970	0.956679	0.466667	0.852273	0.509643	0.868852	0.910653
3980	0.956679	0.453333	0.849432	0.498113	0.866013	0.909091
3990	0.956679	0.453333	0.849432	0.498113	0.866013	0.909091
4000	0.960289	0.48	0.857955	0.530041	0.872131	0.914089
4010	0.963899	0.48	0.860795	0.539281	0.872549	0.915952
4020	0.963899	0.466667	0.857955	0.528001	0.869707	0.914384
4030	0.963899	0.466667	0.857955	0.528001	0.869707	0.914384
4040	0.963899	0.48	0.860795	0.539281	0.872549	0.915952
4050	0.963899	0.48	0.860795	0.539281	0.872549	0.915952
4060	0.963899	0.48	0.860795	0.539281	0.872549	0.915952
4070	0.960289	0.466667	0.855114	0.518697	0.869281	0.912521
4080	0.956679	0.466667	0.852273	0.509643	0.868852	0.910653
4090	0.956679	0.48	0.855114	0.521045	0.871711	0.91222
4100	0.960289	0.48	0.857955	0.530041	0.872131	0.914089
4110	0.956679	0.48	0.855114	0.521045	0.871711	0.91222
4120	0.953069	0.48	0.852273	0.512281	0.871287	0.910345
4130	0.949458	0.48	0.849432	0.503736	0.870861	0.908463
4140	0.949458	0.48	0.849432	0.503736	0.870861	0.908463
4150	0.956679	0.48	0.855114	0.521045	0.871711	0.91222
4160	0.949458	0.48	0.849432	0.503736	0.870861	0.908463
4170	0.960289	0.48	0.857955	0.530041	0.872131	0.914089
4180	0.960289	0.48	0.857955	0.530041	0.872131	0.914089
4190	0.956679	0.48	0.855114	0.521045	0.871711	0.91222
4200	0.956679	0.48	0.855114	0.521045	0.871711	0.91222
4210	0.960289	0.48	0.857955	0.530041	0.872131	0.914089
4220	0.960289	0.48	0.857955	0.530041	0.872131	0.914089
4230	0.960289	0.48	0.857955	0.530041	0.872131	0.914089
4240	0.960289	0.48	0.857955	0.530041	0.872131	0.914089
4250	0.960289	0.48	0.857955	0.530041	0.872131	0.914089
4260	0.956679	0.48	0.855114	0.521045	0.871711	0.91222
4270	0.949458	0.48	0.849432	0.503736	0.870861	0.908463
4280	0.953069	0.48	0.852273	0.512281	0.871287	0.910345
4290	0.953069	0.48	0.852273	0.512281	0.871287	0.910345
4300	0.949458	0.48	0.849432	0.503736	0.870861	0.908463
4310	0.949458	0.48	0.849432	0.503736	0.870861	0.908463
4320	0.945848	0.48	0.846591	0.495401	0.870432	0.906574
4330	0.953069	0.48	0.852273	0.512281	0.871287	0.910345
4340	0.953069	0.48	0.852273	0.512281	0.871287	0.910345
4350	0.945848	0.48	0.846591	0.495401	0.870432	0.906574
4360	0.949458	0.48	0.849432	0.503736	0.870861	0.908463
4370	0.942238	0.48	0.84375	0.487266	0.87	0.904679
4380	0.942238	0.48	0.84375	0.487266	0.87	0.904679
4390	0.938628	0.48	0.840909	0.47932	0.869565	0.902778
4400	0.938628	0.48	0.840909	0.47932	0.869565	0.902778
4410	0.945848	0.453333	0.840909	0.472195	0.864686	0.903448
4420	0.942238	0.453333	0.838068	0.463988	0.864238	0.901554
4430	0.942238	0.466667	0.840909	0.475691	0.86711	0.903114
4440	0.938628	0.44	0.832386	0.444114	0.860927	0.8981
4450	0.938628	0.44	0.832386	0.444114	0.860927	0.8981
4460	0.942238	0.453333	0.838068	0.463988	0.864238	0.901554
4470	0.949458	0.466667	0.846591	0.492238	0.867987	0.906897
4480	0.949458	0.466667	0.846591	0.492238	0.867987	0.906897
4490	0.949458	0.466667	0.846591	0.492238	0.867987	0.906897
4500	0.949458	0.466667	0.846591	0.492238	0.867987	0.906897
4510	0.945848	0.453333	0.840909	0.472195	0.864686	0.903448
4520	0.938628	0.453333	0.835227	0.45598	0.863787	0.899654
4530	0.945848	0.466667	0.84375	0.483862	0.86755	0.905009
4540	0.945848	0.48	0.846591	0.495401	0.870432	0.906574
4550	0.942238	0.466667	0.840909	0.475691	0.86711	0.903114
4560	0.942238	0.466667	0.840909	0.475691	0.86711	0.903114
4570	0.942238	0.466667	0.840909	0.475691	0.86711	0.903114
4580	0.942238	0.466667	0.840909	0.475691	0.86711	0.903114
4590	0.935018	0.453333	0.832386	0.44816	0.863333	0.897747
4600	0.942238	0.453333	0.838068	0.463988	0.864238	0.901554
4610	0.938628	0.426667	0.829545	0.43211	0.858086	0.896552
4620	0.942238	0.44	0.835227	0.452153	0.861386	0.9
4630	0.949458	0.453333	0.84375	0.480611	0.865132	0.905336
4640	0.949458	0.426667	0.838068	0.456944	0.859477	0.90223
4650	0.949458	0.426667	0.838068	0.456944	0.859477	0.90223
4660	0.949458	0.4	0.832386	0.432678	0.853896	0.899145
4670	0.949458	0.4	0.832386	0.432678	0.853896	0.899145
4680	0.949458	0.4	0.832386	0.432678	0.853896	0.899145
4690	0.949458	0.4	0.832386	0.432678	0.853896	0.899145
4700	0.949458	0.386667	0.829545	0.420299	0.851133	0.897611
4710	0.953069	0.4	0.835227	0.441485	0.854369	0.901024
4720	0.953069	0.4	0.835227	0.441485	0.854369	0.901024
4730	0.953069	0.4	0.835227	0.441485	0.854369	0.901024
4740	0.953069	0.4	0.835227	0.441485	0.854369	0.901024
4750	0.956679	0.4	0.838068	0.450549	0.854839	0.902896
4760	0.953069	0.4	0.835227	0.441485	0.854369	0.901024
4770	0.953069	0.386667	0.832386	0.429147	0.851613	0.899489
4780	0.953069	0.386667	0.832386	0.429147	0.851613	0.899489
4790	0.953069	0.386667	0.832386	0.429147	0.851613	0.899489
4800	0.953069	0.386667	0.832386	0.429147	0.851613	0.899489
4810	0.953069	0.386667	0.832386	0.429147	0.851613	0.899489
4820	0.953069	0.386667	0.832386	0.429147	0.851613	0.899489
4830	0.953069	0.386667	0.832386	0.429147	0.851613	0.899489
4840	0.953069	0.386667	0.832386	0.429147	0.851613	0.899489
4850	0.956679	0.386667	0.835227	0.438258	0.85209	0.901361
4860	0.956679	0.386667	0.835227	0.438258	0.85209	0.901361
4870	0.956679	0.386667	0.835227	0.438258	0.85209	0.901361
4880	0.956679	0.386667	0.835227	0.438258	0.85209	0.901361
4890	0.956679	0.386667	0.835227	0.438258	0.85209	0.901361
4900	0.953069	0.386667	0.832386	0.429147	0.851613	0.899489
4910	0.953069	0.386667	0.832386	0.429147	0.851613	0.899489
4920	0.953069	0.386667	0.832386	0.429147	0.851613	0.899489
4930	0.949458	0.373333	0.826705	0.407744	0.848387	0.896082
4940	0.945848	0.373333	0.823864	0.399112	0.847896	0.894198
4950	0.945848	0.373333	0.823864	0.399112	0.847896	0.894198
4960	0.945848	0.36	0.821023	0.386341	0.845161	0.892675
4970	0.945848	0.386667	0.826705	0.411699	0.850649	0.895726
4980	0.945848	0.373333	0.823864	0.399112	0.847896	0.894198
4990	0.945848	0.373333	0.823864	0.399112	0.847896	0.894198
5000	0.945848	0.373333	0.823864	0.399112	0.847896	0.894198
5010	0.942238	0.386667	0.823864	0.403335	0.850163	0.893836
5020	0.935018	0.386667	0.818182	0.38726	0.84918	0.890034
5030	0.931408	0.36	0.809659	0.354024	0.843137	0.885077
5040	0.938628	0.373333	0.818182	0.382557	0.846906	0.890411
5050	0.938628	0.386667	0.821023	0.395192	0.849673	0.891938
5060	0.935018	0.413333	0.823864	0.412068	0.854785	0.893103
5070	0.938628	0.413333	0.826705	0.41996	0.855263	0.895009
5080	0.935018	0.413333	0.823864	0.412068	0.854785	0.893103
5090	0.942238	0.386667	0.823864	0.403335	0.850163	0.893836
5100	0.942238	0.386667	0.823864	0.403335	0.850163	0.893836
5110	0.942238	0.4	0.826705	0.415776	0.852941	0.895369
5120	0.942238	0.373333	0.821023	0.390721	0.847403	0.892308
5130	0.945848	0.386667	0.826705	0.411699	0.850649	0.895726
5140	0.942238	0.386667	0.823864	0.403335	0.850163	0.893836
5150	0.942238	0.386667	0.823864	0.403335	0.850163	0.893836
5160	0.942238	0.373333	0.821023	0.390721	0.847403	0.892308
5170	0.938628	0.386667	0.821023	0.395192	0.849673	0.891938
5180	0.942238	0.386667	0.823864	0.403335	0.850163	0.893836
5190	0.942238	0.386667	0.823864	0.403335	0.850163	0.893836
5200	0.942238	0.386667	0.823864	0.403335	0.850163	0.893836
5210	0.942238	0.386667	0.823864	0.403335	0.850163	0.893836
5220	0.942238	0.4	0.826705	0.415776	0.852941	0.895369
5230	0.942238	0.4	0.826705	0.415776	0.852941	0.895369
5240	0.942238	0.386667	0.823864	0.403335	0.850163	0.893836
5250	0.942238	0.4	0.826705	0.415776	0.852941	0.895369
5260	0.945848	0.386667	0.826705	0.411699	0.850649	0.895726
5270	0.945848	0.4	0.829545	0.424112	0.85342	0.89726
5280	0.942238	0.36	0.818182	0.377926	0.84466	0.890785
5290	0.945848	0.346667	0.818182	0.373376	0.842444	0.891156
5300	0.942238	0.333333	0.8125	0.351749	0.839228	0.887755
5310	0.942238	0.36	0.818182	0.377926	0.84466	0.890785
5320	0.942238	0.36	0.818182	0.377926	0.84466	0.890785
5330	0.942238	0.373333	0.821023	0.390721	0.847403	0.892308
5340	0.942238	0.373333	0.821023	0.390721	0.847403	0.892308
5350	0.942238	0.36	0.818182	0.377926	0.84466	0.890785
5360	0.942238	0.373333	0.821023	0.390721	0.847403	0.892308
5370	0.938628	0.373333	0.818182	0.382557	0.846906	0.890411
5380	0.935018	0.36	0.8125	0.361779	0.843648	0.886986
5390	0.938628	0.373333	0.818182	0.382557	0.846906	0.890411
5400	0.938628	0.346667	0.8125	0.356739	0.841424	0.887372
5410	0.938628	0.346667	0.8125	0.356739	0.841424	0.887372
5420	0.935018	0.36	0.8125	0.361779	0.843648	0.886986
5430	0.935018	0.36	0.8125	0.361779	0.843648	0.886986
5440	0.935018	0.36	0.8125	0.361779	0.843648	0.886986
5450	0.938628	0.36	0.815341	0.369743	0.844156	0.888889
5460	0.938628	0.373333	0.818182	0.382557	0.846906	0.890411
5470	0.938628	0.373333	0.818182	0.382557	0.846906	0.890411
5480	0.938628	0.36	0.815341	0.369743	0.844156	0.888889
5490	0.938628	0.36	0.815341	0.369743	0.844156	0.888889
5500	0.945848	0.333333	0.815341	0.360205	0.839744	0.889643
5510	0.938628	0.346667	0.8125	0.356739	0.841424	0.887372
5520	0.942238	0.333333	0.8125	0.351749	0.839228	0.887755
5530	0.945848	0.32	0.8125	0.346817	0.837061	0.888136
5540	0.945848	0.373333	0.823864	0.399112	0.847896	0.894198
5550	0.945848	0.346667	0.818182	0.373376	0.842444	0.891156
5560	0.945848	0.346667	0.818182	0.373376	0.842444	0.891156
5570	0.942238	0.346667	0.815341	0.364939	0.841935	0.889267
5580	0.942238	0.346667	0.815341	0.364939	0.841935	0.889267
5590	0.945848	0.333333	0.815341	0.360205	0.839744	0.889643
5600	0.945848	0.36	0.821023	0.386341	0.845161	0.892675
5610	0.945848	0.36	0.821023	0.386341	0.845161	0.892675
5620	0.945848	0.36	0.821023	0.386341	0.845161	0.892675
5630	0.949458	0.373333	0.826705	0.407744	0.848387	0.896082
5640	0.953069	0.373333	0.829545	0.416631	0.848875	0.897959
5650	0.949458	0.36	0.823864	0.395003	0.845659	0.894558
5660	0.949458	0.346667	0.821023	0.382066	0.842949	0.893039
5670	0.949458	0.36	0.823864	0.395003	0.845659	0.894558
5680	0.956679	0.333333	0.823864	0.387196	0.84127	0.89527
5690	0.956679	0.333333	0.823864	0.387196	0.84127	0.89527
5700	0.953069	0.32	0.818182	0.364574	0.838095	0.891892
5710	0.956679	0.32	0.821023	0.373897	0.838608	0.893761
5720	0.949458	0.346667	0.821023	0.382066	0.842949	0.893039
5730	0.949458	0.346667	0.821023	0.382066	0.842949	0.893039
5740	0.949458	0.333333	0.818182	0.368921	0.840256	0.891525
5750	0.949458	0.333333	0.818182	0.368921	0.840256	0.891525
5760	0.949458	0.36	0.823864	0.395003	0.845659	0.894558
5770	0.949458	0.333333	0.818182	0.368921	0.840256	0.891525
5780	0.949458	0.293333	0.809659	0.328103	0.832278	0.887015
5790	0.953069	0.373333	0.829545	0.416631	0.848875	0.897959
5800	0.953069	0.346667	0.823864	0.391024	0.84345	0.894915
5810	0.949458	0.346667	0.821023	0.382066	0.842949	0.893039
5820	0.949458	0.333333	0.818182	0.368921	0.840256	0.891525
5830	0.949458	0.293333	0.809659	0.328103	0.832278	0.887015
5840	0.949458	0.36	0.823864	0.395003	0.845659	0.894558
5850	0.949458	0.346667	0.821023	0.382066	0.842949	0.893039
5860	0.945848	0.36	0.821023	0.386341	0.845161	0.892675
5870	0.949458	0.36	0.823864	0.395003	0.845659	0.894558
5880	0.945848	0.36	0.821023	0.386341	0.845161	0.892675
5890	0.949458	0.36	0.823864	0.395003	0.845659	0.894558
5900	0.945848	0.346667	0.818182	0.373376	0.842444	0.891156
5910	0.945848	0.32	0.8125	0.346817	0.837061	0.888136
5920	0.949458	0.346667	0.821023	0.382066	0.842949	0.893039
5930	0.949458	0.346667	0.821023	0.382066	0.842949	0.893039
5940	0.949458	0.346667	0.821023	0.382066	0.842949	0.893039
5950	0.945848	0.333333	0.815341	0.360205	0.839744	0.889643
5960	0.949458	0.346667	0.821023	0.382066	0.842949	0.893039
5970	0.953069	0.333333	0.821023	0.377911	0.840764	0.893401
5980	0.953069	0.333333	0.821023	0.377911	0.840764	0.893401
5990	0.949458	0.346667	0.821023	0.382066	0.842949	0.893039
6000	0.949458	0.346667	0.821023	0.382066	0.842949	0.893039
6010	0.949458	0.346667	0.821023	0.382066	0.842949	0.893039
6020	0.945848	0.346667	0.818182	0.373376	0.842444	0.891156
6030	0.945848	0.346667	0.818182	0.373376	0.842444	0.891156
6040	0.949458	0.346667	0.821023	0.382066	0.842949	0.893039
6050	0.949458	0.333333	0.818182	0.368921	0.840256	0.891525
6060	0.949458	0.333333	0.818182	0.368921	0.840256	0.891525
6070	0.949458	0.346667	0.821023	0.382066	0.842949	0.893039
6080	0.953069	0.36	0.826705	0.403927	0.846154	0.896435
6090	0.956679	0.373333	0.832386	0.425788	0.849359	0.89983
6100	0.960289	0.346667	0.829545	0.409817	0.844444	0.898649
6110	0.960289	0.346667	0.829545	0.409817	0.844444	0.898649
6120	0.960289	0.36	0.832386	0.422625	0.847134	0.900169
6130	0.953069	0.333333	0.821023	0.377911	0.840764	0.893401
6140	0.956679	0.333333	0.823864	0.387196	0.84127	0.89527
6150	0.949458	0.333333	0.818182	0.368921	0.840256	0.891525
6160	0.953069	0.346667	0.823864	0.391024	0.84345	0.894915
6170	0.956679	0.333333	0.823864	0.387196	0.84127	0.89527
6180	0.956679	0.346667	0.826705	0.400268	0.843949	0.896785
6190	0.956679	0.346667	0.826705	0.400268	0.843949	0.896785
6200	0.956679	0.32	0.821023	0.373897	0.838608	0.893761
6210	0.956679	0.32	0.821023	0.373897	0.838608	0.893761
6220	0.963899	0.306667	0.823864	0.380094	0.836991	0.895973
6230	0.963899	0.306667	0.823864	0.380094	0.836991	0.895973
6240	0.960289	0.306667	0.821023	0.370047	0.836478	0.894118
6250	0.960289	0.306667	0.821023	0.370047	0.836478	0.894118
6260	0.963899	0.333333	0.829545	0.406727	0.842271	0.89899
6270	0.960289	0.306667	0.821023	0.370047	0.836478	0.894118
6280	0.963899	0.306667	0.823864	0.380094	0.836991	0.895973
6290	0.960289	0.306667	0.821023	0.370047	0.836478	0.894118
6300	0.963899	0.306667	0.823864	0.380094	0.836991	0.895973
6310	0.956679	0.32	0.821023	0.373897	0.838608	0.893761
6320	0.960289	0.293333	0.818182	0.356291	0.833856	0.892617
6330	0.960289	0.293333	0.818182	0.356291	0.833856	0.892617
6340	0.956679	0.306667	0.818182	0.360357	0.835962	0.892256
6350	0.963899	0.293333	0.821023	0.366392	0.834375	0.894472
6360	0.960289	0.333333	0.826705	0.396793	0.841772	0.897133
6370	0.960289	0.293333	0.818182	0.356291	0.833856	0.892617
6380	0.960289	0.306667	0.821023	0.370047	0.836478	0.894118
6390	0.956679	0.306667	0.818182	0.360357	0.835962	0.892256
6400	0.963899	0.293333	0.821023	0.366392	0.834375	0.894472
6410	0.963899	0.266667	0.815341	0.338124	0.829193	0.891486
6420	0.960289	0.28	0.815341	0.342258	0.83125	0.891122
6430	0.960289	0.28	0.815341	0.342258	0.83125	0.891122
6440	0.960289	0.266667	0.8125	0.327927	0.82866	0.889632
6450	0.956679	0.293333	0.815341	0.34656	0.833333	0.890756
6460	0.960289	0.28	0.815341	0.342258	0.83125	0.891122
6470	0.960289	0.293333	0.818182	0.356291	0.833856	0.892617
6480	0.960289	0.266667	0.8125	0.327927	0.82866	0.889632
6490	0.956679	0.293333	0.815341	0.34656	0.833333	0.890756
6500	0.956679	0.266667	0.809659	0.318125	0.828125	0.887772
6510	0.956679	0.28	0.8125	0.332489	0.830721	0.889262
6520	0.956679	0.32	0.821023	0.373897	0.838608	0.893761
6530	0.960289	0.306667	0.821023	0.370047	0.836478	0.894118
6540	0.956679	0.306667	0.818182	0.360357	0.835962	0.892256
6550	0.956679	0.306667	0.818182	0.360357	0.835962	0.892256
6560	0.956679	0.306667	0.818182	0.360357	0.835962	0.892256
6570	0.956679	0.293333	0.815341	0.34656	0.833333	0.890756
6580	0.956679	0.293333	0.815341	0.34656	0.833333	0.890756
6590	0.956679	0.293333	0.815341	0.34656	0.833333	0.890756
6600	0.960289	0.293333	0.818182	0.356291	0.833856	0.892617
6610	0.963899	0.28	0.818182	0.352409	0.831776	0.892977
6620	0.963899	0.293333	0.821023	0.366392	0.834375	0.894472
6630	0.967509	0.28	0.821023	0.362972	0.832298	0.894825
6640	0.967509	0.28	0.821023	0.362972	0.832298	0.894825
6650	0.963899	0.293333	0.821023	0.366392	0.834375	0.894472
6660	0.963899	0.293333	0.821023	0.366392	0.834375	0.894472
6670	0.963899	0.293333	0.821023	0.366392	0.834375	0.894472
6680	0.967509	0.293333	0.823864	0.376891	0.834891	0.896321
6690	0.967509	0.293333	0.823864	0.376891	0.834891	0.896321
6700	0.963899	0.293333	0.821023	0.366392	0.834375	0.894472
6710	0.963899	0.306667	0.823864	0.380094	0.836991	0.895973
6720	0.963899	0.293333	0.821023	0.366392	0.834375	0.894472
6730	0.967509	0.293333	0.823864	0.376891	0.834891	0.896321
6740	0.967509	0.293333	0.823864	0.376891	0.834891	0.896321
6750	0.967509	0.28	0.821023	0.362972	0.832298	0.894825
6760	0.963899	0.28	0.818182	0.352409	0.831776	0.892977
6770	0.967509	0.293333	0.823864	0.376891	0.834891	0.896321
6780	0.967509	0.293333	0.823864	0.376891	0.834891	0.896321
6790	0.967509	0.293333	0.823864	0.376891	0.834891	0.896321
6800	0.956679	0.293333	0.815341	0.34656	0.833333	0.890756
6810	0.960289	0.293333	0.818182	0.356291	0.833856	0.892617
6820	0.963899	0.293333	0.821023	0.366392	0.834375	0.894472
6830	0.960289	0.293333	0.818182	0.356291	0.833856	0.892617
6840	0.960289	0.293333	0.818182	0.356291	0.833856	0.892617
6850	0.960289	0.293333	0.818182	0.356291	0.833856	0.892617
6860	0.960289	0.293333	0.818182	0.356291	0.833856	0.892617
6870	0.960289	0.293333	0.818182	0.356291	0.833856	0.892617
6880	0.960289	0.293333	0.818182	0.356291	0.833856	0.892617
6890	0.960289	0.293333	0.818182	0.356291	0.833856	0.892617
6900	0.960289	0.293333	0.818182	0.356291	0.833856	0.892617
6910	0.960289	0.293333	0.818182	0.356291	0.833856	0.892617
6920	0.960289	0.28	0.815341	0.342258	0.83125	0.891122
6930	0.960289	0.266667	0.8125	0.327927	0.82866	0.889632
6940	0.960289	0.266667	0.8125	0.327927	0.82866	0.889632
6950	0.960289	0.266667	0.8125	0.327927	0.82866	0.889632
6960	0.960289	0.266667	0.8125	0.327927	0.82866	0.889632
6970	0.960289	0.266667	0.8125	0.327927	0.82866	0.889632
