# Supplementary material for: Identification of Microbiota Biomarkers With Orthologous Gene Annotation for Type 2 Diabetes
Source: Front Microbiol. 2021 Jul 9;12:711244. doi: 10.3389/fmicb.2021.711244 (PMC8299781; doi:10.3389/fmicb.2021.711244)
Supplement: Supplementary Table 5 — Performance of IFS for NOG features with an interval of one. [file Table_5.XLSX]

## Sheet: Sheet1
Number of features	SN	SP	ACC	MCC	Precision	F1-measure
1	1	0	0.786932	N/A	0.786932	0.880763
2	0.978339	0.186667	0.809659	0.291868	0.816265	0.889984
3	0.978339	0.186667	0.809659	0.291868	0.816265	0.889984
4	0.960289	0.213333	0.801136	0.267148	0.818462	0.883721
5	0.956679	0.253333	0.806818	0.303446	0.825545	0.886288
6	0.967509	0.253333	0.815341	0.334196	0.82716	0.891847
7	0.956679	0.306667	0.818182	0.360357	0.835962	0.892256
8	0.949458	0.386667	0.829545	0.420299	0.851133	0.897611
9	0.960289	0.48	0.857955	0.530041	0.872131	0.914089
10	0.953069	0.493333	0.855114	0.52361	0.874172	0.911917
11	0.960289	0.52	0.866477	0.563358	0.880795	0.918826
12	0.953069	0.546667	0.866477	0.567813	0.885906	0.918261
13	0.963899	0.506667	0.866477	0.561479	0.878289	0.919105
14	0.963899	0.52	0.869318	0.572408	0.881188	0.92069
15	0.953069	0.52	0.860795	0.545924	0.88	0.915078
16	0.960289	0.52	0.866477	0.563358	0.880795	0.918826
17	0.949458	0.56	0.866477	0.570347	0.888514	0.917976
18	0.931408	0.586667	0.857955	0.553406	0.892734	0.911661
19	0.942238	0.586667	0.866477	0.575945	0.893836	0.917399
20	0.945848	0.573333	0.866477	0.573063	0.891156	0.917688
21	0.945848	0.626667	0.877841	0.615407	0.903448	0.924162
22	0.949458	0.613333	0.877841	0.612846	0.900685	0.924429
23	0.949458	0.6	0.875	0.602345	0.897611	0.922807
24	0.942238	0.586667	0.866477	0.575945	0.893836	0.917399
25	0.953069	0.6	0.877841	0.610467	0.897959	0.924694
26	0.953069	0.6	0.877841	0.610467	0.897959	0.924694
27	0.953069	0.6	0.877841	0.610467	0.897959	0.924694
28	0.953069	0.6	0.877841	0.610467	0.897959	0.924694
29	0.949458	0.626667	0.880682	0.62327	0.90378	0.926056
30	0.953069	0.626667	0.883523	0.631296	0.90411	0.927944
31	0.949458	0.6	0.875	0.602345	0.897611	0.922807
32	0.956679	0.573333	0.875	0.597718	0.892256	0.923345
33	0.956679	0.586667	0.877841	0.608284	0.89527	0.924956
34	0.956679	0.533333	0.866477	0.565477	0.883333	0.918544
35	0.953069	0.56	0.869318	0.578611	0.888889	0.919861
36	0.945848	0.573333	0.866477	0.573063	0.891156	0.917688
37	0.949458	0.586667	0.872159	0.591765	0.894558	0.921191
38	0.949458	0.586667	0.872159	0.591765	0.894558	0.921191
39	0.945848	0.573333	0.866477	0.573063	0.891156	0.917688
40	0.949458	0.573333	0.869318	0.5811	0.891525	0.91958
41	0.960289	0.56	0.875	0.595719	0.889632	0.923611
42	0.963899	0.573333	0.880682	0.615119	0.892977	0.927083
43	0.956679	0.586667	0.877841	0.608284	0.89527	0.924956
44	0.963899	0.586667	0.883523	0.625568	0.895973	0.928696
45	0.963899	0.586667	0.883523	0.625568	0.895973	0.928696
46	0.960289	0.586667	0.880682	0.616826	0.895623	0.926829
47	0.956679	0.586667	0.877841	0.608284	0.89527	0.924956
48	0.960289	0.586667	0.880682	0.616826	0.895623	0.926829
49	0.963899	0.573333	0.880682	0.615119	0.892977	0.927083
50	0.956679	0.586667	0.877841	0.608284	0.89527	0.924956
51	0.953069	0.573333	0.872159	0.589316	0.891892	0.921466
52	0.956679	0.653333	0.892045	0.659929	0.910653	0.933099
53	0.963899	0.64	0.894886	0.666572	0.908163	0.935201
54	0.953069	0.613333	0.880682	0.62092	0.901024	0.926316
55	0.945848	0.64	0.880682	0.625801	0.906574	0.925795
56	0.953069	0.666667	0.892045	0.661999	0.913495	0.932862
57	0.945848	0.666667	0.886364	0.646383	0.912892	0.929078
58	0.949458	0.666667	0.889205	0.654114	0.913194	0.930973
59	0.949458	0.666667	0.889205	0.654114	0.913194	0.930973
60	0.945848	0.666667	0.886364	0.646383	0.912892	0.929078
61	0.949458	0.666667	0.889205	0.654114	0.913194	0.930973
62	0.945848	0.653333	0.883523	0.636126	0.909722	0.927434
63	0.949458	0.626667	0.880682	0.62327	0.90378	0.926056
64	0.942238	0.64	0.877841	0.618137	0.90625	0.923894
65	0.949458	0.68	0.892045	0.664263	0.916376	0.932624
66	0.945848	0.666667	0.886364	0.646383	0.912892	0.929078
67	0.942238	0.653333	0.880682	0.628502	0.909408	0.925532
68	0.945848	0.666667	0.886364	0.646383	0.912892	0.929078
69	0.942238	0.666667	0.883523	0.6388	0.912587	0.927176
70	0.935018	0.666667	0.877841	0.624059	0.911972	0.923351
71	0.938628	0.653333	0.877841	0.621025	0.909091	0.923623
72	0.949458	0.626667	0.880682	0.62327	0.90378	0.926056
73	0.935018	0.64	0.872159	0.60325	0.905594	0.920071
74	0.938628	0.626667	0.872159	0.600149	0.902778	0.920354
75	0.942238	0.626667	0.875	0.607702	0.903114	0.922261
76	0.949458	0.64	0.883523	0.63362	0.906897	0.92769
77	0.956679	0.653333	0.892045	0.659929	0.910653	0.933099
78	0.956679	0.653333	0.892045	0.659929	0.910653	0.933099
79	0.949458	0.666667	0.889205	0.654114	0.913194	0.930973
80	0.949458	0.626667	0.880682	0.62327	0.90378	0.926056
81	0.953069	0.626667	0.883523	0.631296	0.90411	0.927944
82	0.945848	0.64	0.880682	0.625801	0.906574	0.925795
83	0.949458	0.64	0.883523	0.63362	0.906897	0.92769
84	0.945848	0.626667	0.877841	0.615407	0.903448	0.924162
85	0.945848	0.693333	0.892045	0.666707	0.919298	0.932384
86	0.945848	0.68	0.889205	0.656575	0.916084	0.930728
87	0.945848	0.68	0.889205	0.656575	0.916084	0.930728
88	0.945848	0.68	0.889205	0.656575	0.916084	0.930728
89	0.945848	0.666667	0.886364	0.646383	0.912892	0.929078
90	0.949458	0.666667	0.889205	0.654114	0.913194	0.930973
91	0.938628	0.68	0.883523	0.641633	0.915493	0.926916
92	0.938628	0.68	0.883523	0.641633	0.915493	0.926916
93	0.942238	0.68	0.886364	0.649034	0.915789	0.928826
94	0.942238	0.68	0.886364	0.649034	0.915789	0.928826
95	0.931408	0.693333	0.880682	0.637512	0.918149	0.924731
96	0.938628	0.666667	0.880682	0.631361	0.912281	0.925267
97	0.938628	0.653333	0.877841	0.621025	0.909091	0.923623
98	0.935018	0.64	0.872159	0.60325	0.905594	0.920071
99	0.935018	0.64	0.872159	0.60325	0.905594	0.920071
100	0.942238	0.666667	0.883523	0.6388	0.912587	0.927176
101	0.942238	0.653333	0.880682	0.628502	0.909408	0.925532
102	0.942238	0.653333	0.880682	0.628502	0.909408	0.925532
103	0.942238	0.653333	0.880682	0.628502	0.909408	0.925532
104	0.942238	0.706667	0.892045	0.66932	0.922261	0.932143
105	0.938628	0.68	0.883523	0.641633	0.915493	0.926916
106	0.938628	0.68	0.883523	0.641633	0.915493	0.926916
107	0.942238	0.68	0.886364	0.649034	0.915789	0.928826
108	0.942238	0.68	0.886364	0.649034	0.915789	0.928826
109	0.938628	0.706667	0.889205	0.661996	0.921986	0.930233
110	0.938628	0.706667	0.889205	0.661996	0.921986	0.930233
111	0.938628	0.706667	0.889205	0.661996	0.921986	0.930233
112	0.938628	0.706667	0.889205	0.661996	0.921986	0.930233
113	0.942238	0.693333	0.889205	0.659206	0.919014	0.930481
114	0.938628	0.68	0.883523	0.641633	0.915493	0.926916
115	0.942238	0.68	0.886364	0.649034	0.915789	0.928826
116	0.945848	0.72	0.897727	0.686797	0.925795	0.935714
117	0.945848	0.706667	0.894886	0.67678	0.922535	0.934046
118	0.942238	0.693333	0.889205	0.659206	0.919014	0.930481
119	0.942238	0.693333	0.889205	0.659206	0.919014	0.930481
120	0.945848	0.693333	0.892045	0.666707	0.919298	0.932384
121	0.945848	0.706667	0.894886	0.67678	0.922535	0.934046
122	0.945848	0.706667	0.894886	0.67678	0.922535	0.934046
123	0.949458	0.72	0.900568	0.694353	0.926056	0.937611
124	0.949458	0.72	0.900568	0.694353	0.926056	0.937611
125	0.949458	0.72	0.900568	0.694353	0.926056	0.937611
126	0.949458	0.706667	0.897727	0.68438	0.922807	0.935943
127	0.949458	0.706667	0.897727	0.68438	0.922807	0.935943
128	0.956679	0.72	0.90625	0.709901	0.926573	0.941385
129	0.956679	0.72	0.90625	0.709901	0.926573	0.941385
130	0.967509	0.76	0.923295	0.763227	0.937063	0.952043
131	0.963899	0.76	0.920455	0.755072	0.936842	0.950178
132	0.963899	0.76	0.920455	0.755072	0.936842	0.950178
133	0.963899	0.76	0.920455	0.755072	0.936842	0.950178
134	0.974729	0.76	0.928977	0.780031	0.9375	0.955752
135	0.971119	0.773333	0.928977	0.781003	0.940559	0.955595
136	0.974729	0.786667	0.934659	0.798778	0.944056	0.959147
137	0.967509	0.786667	0.928977	0.782221	0.943662	0.955437
138	0.967509	0.786667	0.928977	0.782221	0.943662	0.955437
139	0.967509	0.786667	0.928977	0.782221	0.943662	0.955437
140	0.956679	0.786667	0.920455	0.758541	0.94306	0.949821
141	0.956679	0.786667	0.920455	0.758541	0.94306	0.949821
142	0.953069	0.786667	0.917614	0.750934	0.942857	0.947935
143	0.953069	0.786667	0.917614	0.750934	0.942857	0.947935
144	0.953069	0.786667	0.917614	0.750934	0.942857	0.947935
145	0.963899	0.8	0.928977	0.783669	0.946809	0.955277
146	0.960289	0.813333	0.928977	0.785334	0.95	0.955117
147	0.960289	0.8	0.926136	0.77583	0.946619	0.953405
148	0.960289	0.8	0.926136	0.77583	0.946619	0.953405
149	0.963899	0.773333	0.923295	0.764647	0.940141	0.951872
150	0.960289	0.76	0.917614	0.747074	0.93662	0.948307
151	0.956679	0.786667	0.920455	0.758541	0.94306	0.949821
152	0.956679	0.786667	0.920455	0.758541	0.94306	0.949821
153	0.956679	0.786667	0.920455	0.758541	0.94306	0.949821
154	0.956679	0.76	0.914773	0.739226	0.936396	0.946429
155	0.960289	0.773333	0.920455	0.756703	0.939929	0.95
156	0.956679	0.746667	0.911932	0.7295	0.933099	0.944742
157	0.956679	0.746667	0.911932	0.7295	0.933099	0.944742
158	0.956679	0.733333	0.909091	0.719726	0.929825	0.94306
159	0.956679	0.733333	0.909091	0.719726	0.929825	0.94306
160	0.956679	0.733333	0.909091	0.719726	0.929825	0.94306
161	0.956679	0.733333	0.909091	0.719726	0.929825	0.94306
162	0.949458	0.733333	0.903409	0.704273	0.929329	0.939286
163	0.949458	0.733333	0.903409	0.704273	0.929329	0.939286
164	0.953069	0.733333	0.90625	0.711927	0.929577	0.941176
165	0.949458	0.733333	0.903409	0.704273	0.929329	0.939286
166	0.949458	0.733333	0.903409	0.704273	0.929329	0.939286
167	0.945848	0.733333	0.900568	0.69676	0.929078	0.937388
168	0.945848	0.72	0.897727	0.686797	0.925795	0.935714
169	0.945848	0.72	0.897727	0.686797	0.925795	0.935714
170	0.945848	0.72	0.897727	0.686797	0.925795	0.935714
171	0.960289	0.706667	0.90625	0.708078	0.923611	0.941593
172	0.953069	0.72	0.903409	0.702053	0.926316	0.939502
173	0.953069	0.72	0.903409	0.702053	0.926316	0.939502
174	0.953069	0.72	0.903409	0.702053	0.926316	0.939502
175	0.953069	0.72	0.903409	0.702053	0.926316	0.939502
176	0.949458	0.72	0.900568	0.694353	0.926056	0.937611
177	0.953069	0.72	0.903409	0.702053	0.926316	0.939502
178	0.953069	0.72	0.903409	0.702053	0.926316	0.939502
179	0.960289	0.706667	0.90625	0.708078	0.923611	0.941593
180	0.949458	0.72	0.900568	0.694353	0.926056	0.937611
181	0.949458	0.72	0.900568	0.694353	0.926056	0.937611
182	0.949458	0.706667	0.897727	0.68438	0.922807	0.935943
183	0.949458	0.706667	0.897727	0.68438	0.922807	0.935943
184	0.953069	0.693333	0.897727	0.682143	0.919861	0.93617
185	0.945848	0.693333	0.892045	0.666707	0.919298	0.932384
186	0.949458	0.693333	0.894886	0.674351	0.91958	0.934281
187	0.949458	0.693333	0.894886	0.674351	0.91958	0.934281
188	0.945848	0.693333	0.892045	0.666707	0.919298	0.932384
189	0.949458	0.706667	0.897727	0.68438	0.922807	0.935943
190	0.945848	0.706667	0.894886	0.67678	0.922535	0.934046
191	0.945848	0.68	0.889205	0.656575	0.916084	0.930728
192	0.960289	0.733333	0.911932	0.727677	0.93007	0.944938
193	0.960289	0.746667	0.914773	0.737399	0.933333	0.946619
194	0.956679	0.746667	0.911932	0.7295	0.933099	0.944742
195	0.956679	0.746667	0.911932	0.7295	0.933099	0.944742
196	0.953069	0.746667	0.909091	0.72175	0.932862	0.942857
197	0.953069	0.746667	0.909091	0.72175	0.932862	0.942857
198	0.956679	0.746667	0.911932	0.7295	0.933099	0.944742
199	0.956679	0.746667	0.911932	0.7295	0.933099	0.944742
200	0.953069	0.733333	0.90625	0.711927	0.929577	0.941176
201	0.960289	0.76	0.917614	0.747074	0.93662	0.948307
202	0.960289	0.76	0.917614	0.747074	0.93662	0.948307
203	0.956679	0.76	0.914773	0.739226	0.936396	0.946429
204	0.956679	0.76	0.914773	0.739226	0.936396	0.946429
205	0.956679	0.76	0.914773	0.739226	0.936396	0.946429
206	0.949458	0.76	0.909091	0.723961	0.935943	0.942652
207	0.949458	0.746667	0.90625	0.714141	0.932624	0.940966
208	0.949458	0.746667	0.90625	0.714141	0.932624	0.940966
209	0.949458	0.746667	0.90625	0.714141	0.932624	0.940966
210	0.949458	0.746667	0.90625	0.714141	0.932624	0.940966
211	0.942238	0.746667	0.900568	0.699334	0.932143	0.937163
212	0.942238	0.746667	0.900568	0.699334	0.932143	0.937163
213	0.942238	0.746667	0.900568	0.699334	0.932143	0.937163
214	0.942238	0.76	0.903409	0.709237	0.935484	0.938849
215	0.942238	0.72	0.894886	0.679378	0.925532	0.93381
216	0.945848	0.72	0.897727	0.686797	0.925795	0.935714
217	0.945848	0.706667	0.894886	0.67678	0.922535	0.934046
218	0.953069	0.693333	0.897727	0.682143	0.919861	0.93617
219	0.949458	0.693333	0.894886	0.674351	0.91958	0.934281
220	0.949458	0.706667	0.897727	0.68438	0.922807	0.935943
221	0.949458	0.693333	0.894886	0.674351	0.91958	0.934281
222	0.956679	0.693333	0.900568	0.69009	0.920139	0.938053
223	0.956679	0.693333	0.900568	0.69009	0.920139	0.938053
224	0.953069	0.693333	0.897727	0.682143	0.919861	0.93617
225	0.953069	0.68	0.894886	0.672102	0.916667	0.934513
226	0.953069	0.72	0.903409	0.702053	0.926316	0.939502
227	0.953069	0.706667	0.900568	0.692126	0.923077	0.937833
228	0.953069	0.733333	0.90625	0.711927	0.929577	0.941176
229	0.953069	0.733333	0.90625	0.711927	0.929577	0.941176
230	0.956679	0.72	0.90625	0.709901	0.926573	0.941385
231	0.953069	0.706667	0.900568	0.692126	0.923077	0.937833
232	0.949458	0.666667	0.889205	0.654114	0.913194	0.930973
233	0.956679	0.68	0.897727	0.680098	0.916955	0.936396
234	0.953069	0.68	0.894886	0.672102	0.916667	0.934513
235	0.953069	0.666667	0.892045	0.661999	0.913495	0.932862
236	0.953069	0.666667	0.892045	0.661999	0.913495	0.932862
237	0.949458	0.666667	0.889205	0.654114	0.913194	0.930973
238	0.949458	0.666667	0.889205	0.654114	0.913194	0.930973
239	0.953069	0.72	0.903409	0.702053	0.926316	0.939502
240	0.956679	0.72	0.90625	0.709901	0.926573	0.941385
241	0.956679	0.72	0.90625	0.709901	0.926573	0.941385
242	0.956679	0.706667	0.903409	0.700023	0.923345	0.939716
243	0.956679	0.706667	0.903409	0.700023	0.923345	0.939716
244	0.956679	0.706667	0.903409	0.700023	0.923345	0.939716
245	0.956679	0.706667	0.903409	0.700023	0.923345	0.939716
246	0.953069	0.693333	0.897727	0.682143	0.919861	0.93617
247	0.953069	0.693333	0.897727	0.682143	0.919861	0.93617
248	0.953069	0.68	0.894886	0.672102	0.916667	0.934513
249	0.960289	0.706667	0.90625	0.708078	0.923611	0.941593
250	0.953069	0.693333	0.897727	0.682143	0.919861	0.93617
251	0.953069	0.68	0.894886	0.672102	0.916667	0.934513
252	0.960289	0.68	0.900568	0.688258	0.917241	0.938272
253	0.960289	0.68	0.900568	0.688258	0.917241	0.938272
254	0.960289	0.72	0.909091	0.717904	0.926829	0.943262
255	0.956679	0.706667	0.903409	0.700023	0.923345	0.939716
256	0.963899	0.746667	0.917614	0.745452	0.933566	0.94849
257	0.960289	0.733333	0.911932	0.727677	0.93007	0.944938
258	0.960289	0.72	0.909091	0.717904	0.926829	0.943262
259	0.963899	0.72	0.911932	0.726066	0.927083	0.945133
260	0.963899	0.72	0.911932	0.726066	0.927083	0.945133
261	0.960289	0.72	0.909091	0.717904	0.926829	0.943262
262	0.960289	0.72	0.909091	0.717904	0.926829	0.943262
263	0.963899	0.72	0.911932	0.726066	0.927083	0.945133
264	0.963899	0.733333	0.914773	0.735784	0.930314	0.946809
265	0.963899	0.72	0.911932	0.726066	0.927083	0.945133
266	0.963899	0.733333	0.914773	0.735784	0.930314	0.946809
267	0.963899	0.733333	0.914773	0.735784	0.930314	0.946809
268	0.963899	0.733333	0.914773	0.735784	0.930314	0.946809
269	0.963899	0.72	0.911932	0.726066	0.927083	0.945133
270	0.963899	0.72	0.911932	0.726066	0.927083	0.945133
271	0.963899	0.706667	0.909091	0.716296	0.923875	0.943463
272	0.963899	0.706667	0.909091	0.716296	0.923875	0.943463
273	0.960289	0.706667	0.90625	0.708078	0.923611	0.941593
274	0.956679	0.706667	0.903409	0.700023	0.923345	0.939716
275	0.956679	0.706667	0.903409	0.700023	0.923345	0.939716
276	0.960289	0.706667	0.90625	0.708078	0.923611	0.941593
277	0.956679	0.706667	0.903409	0.700023	0.923345	0.939716
278	0.960289	0.706667	0.90625	0.708078	0.923611	0.941593
279	0.960289	0.706667	0.90625	0.708078	0.923611	0.941593
280	0.960289	0.72	0.909091	0.717904	0.926829	0.943262
281	0.963899	0.72	0.911932	0.726066	0.927083	0.945133
282	0.960289	0.72	0.909091	0.717904	0.926829	0.943262
283	0.960289	0.72	0.909091	0.717904	0.926829	0.943262
284	0.956679	0.733333	0.909091	0.719726	0.929825	0.94306
285	0.960289	0.72	0.909091	0.717904	0.926829	0.943262
286	0.960289	0.72	0.909091	0.717904	0.926829	0.943262
287	0.960289	0.706667	0.90625	0.708078	0.923611	0.941593
288	0.960289	0.706667	0.90625	0.708078	0.923611	0.941593
289	0.960289	0.706667	0.90625	0.708078	0.923611	0.941593
290	0.960289	0.693333	0.903409	0.698197	0.920415	0.939929
291	0.960289	0.693333	0.903409	0.698197	0.920415	0.939929
292	0.960289	0.693333	0.903409	0.698197	0.920415	0.939929
293	0.960289	0.693333	0.903409	0.698197	0.920415	0.939929
294	0.956679	0.693333	0.900568	0.69009	0.920139	0.938053
295	0.960289	0.693333	0.903409	0.698197	0.920415	0.939929
296	0.960289	0.693333	0.903409	0.698197	0.920415	0.939929
297	0.960289	0.693333	0.903409	0.698197	0.920415	0.939929
298	0.960289	0.693333	0.903409	0.698197	0.920415	0.939929
299	0.960289	0.68	0.900568	0.688258	0.917241	0.938272
300	0.960289	0.68	0.900568	0.688258	0.917241	0.938272
301	0.956679	0.733333	0.909091	0.719726	0.929825	0.94306
302	0.956679	0.72	0.90625	0.709901	0.926573	0.941385
303	0.953069	0.72	0.903409	0.702053	0.926316	0.939502
304	0.963899	0.693333	0.90625	0.706471	0.92069	0.941799
305	0.956679	0.693333	0.900568	0.69009	0.920139	0.938053
306	0.956679	0.693333	0.900568	0.69009	0.920139	0.938053
307	0.956679	0.693333	0.900568	0.69009	0.920139	0.938053
308	0.956679	0.68	0.897727	0.680098	0.916955	0.936396
309	0.956679	0.68	0.897727	0.680098	0.916955	0.936396
310	0.956679	0.706667	0.903409	0.700023	0.923345	0.939716
311	0.956679	0.706667	0.903409	0.700023	0.923345	0.939716
312	0.963899	0.72	0.911932	0.726066	0.927083	0.945133
313	0.953069	0.72	0.903409	0.702053	0.926316	0.939502
314	0.953069	0.72	0.903409	0.702053	0.926316	0.939502
315	0.953069	0.72	0.903409	0.702053	0.926316	0.939502
316	0.953069	0.72	0.903409	0.702053	0.926316	0.939502
317	0.960289	0.746667	0.914773	0.737399	0.933333	0.946619
318	0.960289	0.746667	0.914773	0.737399	0.933333	0.946619
319	0.956679	0.733333	0.909091	0.719726	0.929825	0.94306
320	0.963899	0.733333	0.914773	0.735784	0.930314	0.946809
321	0.963899	0.733333	0.914773	0.735784	0.930314	0.946809
322	0.963899	0.733333	0.914773	0.735784	0.930314	0.946809
323	0.963899	0.733333	0.914773	0.735784	0.930314	0.946809
324	0.960289	0.733333	0.911932	0.727677	0.93007	0.944938
325	0.960289	0.733333	0.911932	0.727677	0.93007	0.944938
326	0.960289	0.733333	0.911932	0.727677	0.93007	0.944938
327	0.963899	0.733333	0.914773	0.735784	0.930314	0.946809
328	0.963899	0.733333	0.914773	0.735784	0.930314	0.946809
329	0.963899	0.733333	0.914773	0.735784	0.930314	0.946809
330	0.963899	0.733333	0.914773	0.735784	0.930314	0.946809
331	0.960289	0.72	0.909091	0.717904	0.926829	0.943262
332	0.960289	0.706667	0.90625	0.708078	0.923611	0.941593
333	0.960289	0.706667	0.90625	0.708078	0.923611	0.941593
334	0.960289	0.706667	0.90625	0.708078	0.923611	0.941593
335	0.960289	0.706667	0.90625	0.708078	0.923611	0.941593
336	0.956679	0.706667	0.903409	0.700023	0.923345	0.939716
337	0.956679	0.693333	0.900568	0.69009	0.920139	0.938053
338	0.960289	0.693333	0.903409	0.698197	0.920415	0.939929
339	0.960289	0.693333	0.903409	0.698197	0.920415	0.939929
340	0.956679	0.733333	0.909091	0.719726	0.929825	0.94306
341	0.956679	0.733333	0.909091	0.719726	0.929825	0.94306
342	0.960289	0.706667	0.90625	0.708078	0.923611	0.941593
343	0.960289	0.693333	0.903409	0.698197	0.920415	0.939929
344	0.956679	0.666667	0.894886	0.670046	0.913793	0.934744
345	0.953069	0.693333	0.897727	0.682143	0.919861	0.93617
346	0.956679	0.693333	0.900568	0.69009	0.920139	0.938053
347	0.956679	0.693333	0.900568	0.69009	0.920139	0.938053
348	0.960289	0.693333	0.903409	0.698197	0.920415	0.939929
349	0.960289	0.693333	0.903409	0.698197	0.920415	0.939929
350	0.960289	0.706667	0.90625	0.708078	0.923611	0.941593
351	0.960289	0.68	0.900568	0.688258	0.917241	0.938272
352	0.956679	0.68	0.897727	0.680098	0.916955	0.936396
353	0.956679	0.68	0.897727	0.680098	0.916955	0.936396
354	0.960289	0.68	0.900568	0.688258	0.917241	0.938272
355	0.960289	0.68	0.900568	0.688258	0.917241	0.938272
356	0.960289	0.68	0.900568	0.688258	0.917241	0.938272
357	0.953069	0.68	0.894886	0.672102	0.916667	0.934513
358	0.953069	0.68	0.894886	0.672102	0.916667	0.934513
359	0.956679	0.68	0.897727	0.680098	0.916955	0.936396
360	0.956679	0.68	0.897727	0.680098	0.916955	0.936396
361	0.960289	0.72	0.909091	0.717904	0.926829	0.943262
362	0.963899	0.733333	0.914773	0.735784	0.930314	0.946809
363	0.963899	0.733333	0.914773	0.735784	0.930314	0.946809
364	0.963899	0.733333	0.914773	0.735784	0.930314	0.946809
365	0.963899	0.733333	0.914773	0.735784	0.930314	0.946809
366	0.963899	0.733333	0.914773	0.735784	0.930314	0.946809
367	0.963899	0.733333	0.914773	0.735784	0.930314	0.946809
368	0.963899	0.72	0.911932	0.726066	0.927083	0.945133
369	0.963899	0.72	0.911932	0.726066	0.927083	0.945133
370	0.963899	0.733333	0.914773	0.735784	0.930314	0.946809
371	0.963899	0.72	0.911932	0.726066	0.927083	0.945133
372	0.963899	0.693333	0.90625	0.706471	0.92069	0.941799
373	0.963899	0.693333	0.90625	0.706471	0.92069	0.941799
374	0.963899	0.693333	0.90625	0.706471	0.92069	0.941799
375	0.963899	0.706667	0.909091	0.716296	0.923875	0.943463
376	0.963899	0.706667	0.909091	0.716296	0.923875	0.943463
377	0.967509	0.72	0.914773	0.734395	0.927336	0.946996
378	0.967509	0.72	0.914773	0.734395	0.927336	0.946996
379	0.963899	0.733333	0.914773	0.735784	0.930314	0.946809
380	0.963899	0.773333	0.923295	0.764647	0.940141	0.951872
381	0.963899	0.773333	0.923295	0.764647	0.940141	0.951872
382	0.963899	0.773333	0.923295	0.764647	0.940141	0.951872
383	0.960289	0.8	0.926136	0.77583	0.946619	0.953405
384	0.960289	0.8	0.926136	0.77583	0.946619	0.953405
385	0.974729	0.8	0.9375	0.808092	0.947368	0.960854
386	0.974729	0.8	0.9375	0.808092	0.947368	0.960854
387	0.974729	0.8	0.9375	0.808092	0.947368	0.960854
388	0.974729	0.8	0.9375	0.808092	0.947368	0.960854
389	0.974729	0.786667	0.934659	0.798778	0.944056	0.959147
390	0.974729	0.786667	0.934659	0.798778	0.944056	0.959147
391	0.974729	0.786667	0.934659	0.798778	0.944056	0.959147
392	0.974729	0.786667	0.934659	0.798778	0.944056	0.959147
393	0.974729	0.786667	0.934659	0.798778	0.944056	0.959147
394	0.974729	0.786667	0.934659	0.798778	0.944056	0.959147
395	0.978339	0.813333	0.943182	0.825765	0.950877	0.964413
396	0.971119	0.773333	0.928977	0.781003	0.940559	0.955595
397	0.971119	0.773333	0.928977	0.781003	0.940559	0.955595
398	0.971119	0.773333	0.928977	0.781003	0.940559	0.955595
399	0.971119	0.773333	0.928977	0.781003	0.940559	0.955595
400	0.971119	0.773333	0.928977	0.781003	0.940559	0.955595
401	0.971119	0.76	0.926136	0.771545	0.937282	0.953901
402	0.971119	0.773333	0.928977	0.781003	0.940559	0.955595
403	0.971119	0.76	0.926136	0.771545	0.937282	0.953901
404	0.971119	0.76	0.926136	0.771545	0.937282	0.953901
405	0.971119	0.76	0.926136	0.771545	0.937282	0.953901
406	0.971119	0.76	0.926136	0.771545	0.937282	0.953901
407	0.971119	0.76	0.926136	0.771545	0.937282	0.953901
408	0.971119	0.76	0.926136	0.771545	0.937282	0.953901
409	0.967509	0.773333	0.926136	0.772746	0.940351	0.953737
410	0.967509	0.773333	0.926136	0.772746	0.940351	0.953737
411	0.967509	0.76	0.923295	0.763227	0.937063	0.952043
412	0.967509	0.76	0.923295	0.763227	0.937063	0.952043
413	0.967509	0.76	0.923295	0.763227	0.937063	0.952043
414	0.967509	0.76	0.923295	0.763227	0.937063	0.952043
415	0.967509	0.76	0.923295	0.763227	0.937063	0.952043
416	0.967509	0.76	0.923295	0.763227	0.937063	0.952043
417	0.967509	0.76	0.923295	0.763227	0.937063	0.952043
418	0.967509	0.76	0.923295	0.763227	0.937063	0.952043
419	0.967509	0.76	0.923295	0.763227	0.937063	0.952043
420	0.967509	0.76	0.923295	0.763227	0.937063	0.952043
421	0.967509	0.76	0.923295	0.763227	0.937063	0.952043
422	0.967509	0.746667	0.920455	0.753664	0.933798	0.950355
423	0.967509	0.746667	0.920455	0.753664	0.933798	0.950355
424	0.971119	0.746667	0.923295	0.762042	0.934028	0.952212
425	0.971119	0.746667	0.923295	0.762042	0.934028	0.952212
426	0.971119	0.746667	0.923295	0.762042	0.934028	0.952212
427	0.971119	0.746667	0.923295	0.762042	0.934028	0.952212
428	0.971119	0.746667	0.923295	0.762042	0.934028	0.952212
429	0.971119	0.746667	0.923295	0.762042	0.934028	0.952212
430	0.971119	0.746667	0.923295	0.762042	0.934028	0.952212
431	0.967509	0.76	0.923295	0.763227	0.937063	0.952043
432	0.967509	0.746667	0.920455	0.753664	0.933798	0.950355
433	0.967509	0.76	0.923295	0.763227	0.937063	0.952043
434	0.967509	0.773333	0.926136	0.772746	0.940351	0.953737
435	0.967509	0.773333	0.926136	0.772746	0.940351	0.953737
436	0.971119	0.773333	0.928977	0.781003	0.940559	0.955595
437	0.971119	0.773333	0.928977	0.781003	0.940559	0.955595
438	0.967509	0.76	0.923295	0.763227	0.937063	0.952043
439	0.971119	0.76	0.926136	0.771545	0.937282	0.953901
440	0.971119	0.76	0.926136	0.771545	0.937282	0.953901
441	0.971119	0.76	0.926136	0.771545	0.937282	0.953901
442	0.971119	0.76	0.926136	0.771545	0.937282	0.953901
443	0.971119	0.76	0.926136	0.771545	0.937282	0.953901
444	0.971119	0.76	0.926136	0.771545	0.937282	0.953901
445	0.971119	0.76	0.926136	0.771545	0.937282	0.953901
446	0.974729	0.76	0.928977	0.780031	0.9375	0.955752
447	0.974729	0.76	0.928977	0.780031	0.9375	0.955752
448	0.971119	0.76	0.926136	0.771545	0.937282	0.953901
449	0.971119	0.76	0.926136	0.771545	0.937282	0.953901
450	0.971119	0.76	0.926136	0.771545	0.937282	0.953901
451	0.971119	0.76	0.926136	0.771545	0.937282	0.953901
452	0.971119	0.76	0.926136	0.771545	0.937282	0.953901
453	0.971119	0.76	0.926136	0.771545	0.937282	0.953901
454	0.971119	0.76	0.926136	0.771545	0.937282	0.953901
455	0.971119	0.76	0.926136	0.771545	0.937282	0.953901
456	0.971119	0.76	0.926136	0.771545	0.937282	0.953901
457	0.971119	0.76	0.926136	0.771545	0.937282	0.953901
458	0.971119	0.76	0.926136	0.771545	0.937282	0.953901
459	0.971119	0.76	0.926136	0.771545	0.937282	0.953901
460	0.971119	0.76	0.926136	0.771545	0.937282	0.953901
461	0.971119	0.76	0.926136	0.771545	0.937282	0.953901
462	0.971119	0.76	0.926136	0.771545	0.937282	0.953901
463	0.971119	0.76	0.926136	0.771545	0.937282	0.953901
464	0.967509	0.733333	0.917614	0.744054	0.930556	0.948673
465	0.967509	0.733333	0.917614	0.744054	0.930556	0.948673
466	0.967509	0.733333	0.917614	0.744054	0.930556	0.948673
467	0.967509	0.733333	0.917614	0.744054	0.930556	0.948673
468	0.967509	0.733333	0.917614	0.744054	0.930556	0.948673
469	0.967509	0.733333	0.917614	0.744054	0.930556	0.948673
470	0.967509	0.733333	0.917614	0.744054	0.930556	0.948673
471	0.967509	0.733333	0.917614	0.744054	0.930556	0.948673
472	0.967509	0.733333	0.917614	0.744054	0.930556	0.948673
473	0.974729	0.76	0.928977	0.780031	0.9375	0.955752
474	0.974729	0.76	0.928977	0.780031	0.9375	0.955752
475	0.974729	0.76	0.928977	0.780031	0.9375	0.955752
476	0.974729	0.76	0.928977	0.780031	0.9375	0.955752
477	0.974729	0.76	0.928977	0.780031	0.9375	0.955752
478	0.974729	0.76	0.928977	0.780031	0.9375	0.955752
479	0.974729	0.76	0.928977	0.780031	0.9375	0.955752
480	0.974729	0.76	0.928977	0.780031	0.9375	0.955752
481	0.974729	0.76	0.928977	0.780031	0.9375	0.955752
482	0.974729	0.76	0.928977	0.780031	0.9375	0.955752
483	0.974729	0.76	0.928977	0.780031	0.9375	0.955752
484	0.974729	0.76	0.928977	0.780031	0.9375	0.955752
485	0.974729	0.76	0.928977	0.780031	0.9375	0.955752
486	0.978339	0.76	0.931818	0.788692	0.937716	0.957597
487	0.974729	0.76	0.928977	0.780031	0.9375	0.955752
488	0.974729	0.76	0.928977	0.780031	0.9375	0.955752
489	0.974729	0.76	0.928977	0.780031	0.9375	0.955752
490	0.974729	0.76	0.928977	0.780031	0.9375	0.955752
491	0.974729	0.733333	0.923295	0.76111	0.931034	0.952381
492	0.974729	0.733333	0.923295	0.76111	0.931034	0.952381
493	0.974729	0.733333	0.923295	0.76111	0.931034	0.952381
494	0.974729	0.733333	0.923295	0.76111	0.931034	0.952381
495	0.974729	0.733333	0.923295	0.76111	0.931034	0.952381
496	0.974729	0.733333	0.923295	0.76111	0.931034	0.952381
497	0.974729	0.733333	0.923295	0.76111	0.931034	0.952381
498	0.978339	0.733333	0.926136	0.769909	0.931271	0.954225
499	0.978339	0.733333	0.926136	0.769909	0.931271	0.954225
500	0.981949	0.733333	0.928977	0.778899	0.931507	0.956063
501	0.981949	0.733333	0.928977	0.778899	0.931507	0.956063
502	0.981949	0.733333	0.928977	0.778899	0.931507	0.956063
503	0.981949	0.733333	0.928977	0.778899	0.931507	0.956063
504	0.981949	0.733333	0.928977	0.778899	0.931507	0.956063
505	0.981949	0.733333	0.928977	0.778899	0.931507	0.956063
506	0.981949	0.733333	0.928977	0.778899	0.931507	0.956063
507	0.981949	0.733333	0.928977	0.778899	0.931507	0.956063
508	0.981949	0.733333	0.928977	0.778899	0.931507	0.956063
509	0.981949	0.733333	0.928977	0.778899	0.931507	0.956063
510	0.981949	0.733333	0.928977	0.778899	0.931507	0.956063
511	0.981949	0.733333	0.928977	0.778899	0.931507	0.956063
512	0.981949	0.746667	0.931818	0.788239	0.934708	0.957746
513	0.981949	0.746667	0.931818	0.788239	0.934708	0.957746
514	0.981949	0.746667	0.931818	0.788239	0.934708	0.957746
515	0.981949	0.746667	0.931818	0.788239	0.934708	0.957746
516	0.981949	0.746667	0.931818	0.788239	0.934708	0.957746
517	0.981949	0.746667	0.931818	0.788239	0.934708	0.957746
518	0.981949	0.76	0.934659	0.797535	0.937931	0.959436
519	0.981949	0.746667	0.931818	0.788239	0.934708	0.957746
520	0.981949	0.746667	0.931818	0.788239	0.934708	0.957746
521	0.981949	0.746667	0.931818	0.788239	0.934708	0.957746
522	0.981949	0.746667	0.931818	0.788239	0.934708	0.957746
523	0.981949	0.76	0.934659	0.797535	0.937931	0.959436
524	0.981949	0.76	0.934659	0.797535	0.937931	0.959436
525	0.981949	0.76	0.934659	0.797535	0.937931	0.959436
526	0.981949	0.76	0.934659	0.797535	0.937931	0.959436
527	0.981949	0.76	0.934659	0.797535	0.937931	0.959436
528	0.981949	0.76	0.934659	0.797535	0.937931	0.959436
529	0.981949	0.76	0.934659	0.797535	0.937931	0.959436
530	0.981949	0.76	0.934659	0.797535	0.937931	0.959436
531	0.981949	0.76	0.934659	0.797535	0.937931	0.959436
532	0.981949	0.76	0.934659	0.797535	0.937931	0.959436
533	0.981949	0.76	0.934659	0.797535	0.937931	0.959436
534	0.981949	0.76	0.934659	0.797535	0.937931	0.959436
535	0.981949	0.76	0.934659	0.797535	0.937931	0.959436
536	0.981949	0.773333	0.9375	0.806791	0.941176	0.961131
537	0.981949	0.773333	0.9375	0.806791	0.941176	0.961131
538	0.981949	0.773333	0.9375	0.806791	0.941176	0.961131
539	0.981949	0.773333	0.9375	0.806791	0.941176	0.961131
540	0.981949	0.773333	0.9375	0.806791	0.941176	0.961131
541	0.981949	0.773333	0.9375	0.806791	0.941176	0.961131
542	0.981949	0.773333	0.9375	0.806791	0.941176	0.961131
543	0.981949	0.773333	0.9375	0.806791	0.941176	0.961131
544	0.981949	0.773333	0.9375	0.806791	0.941176	0.961131
545	0.981949	0.773333	0.9375	0.806791	0.941176	0.961131
546	0.981949	0.773333	0.9375	0.806791	0.941176	0.961131
547	0.981949	0.746667	0.931818	0.788239	0.934708	0.957746
548	0.981949	0.746667	0.931818	0.788239	0.934708	0.957746
549	0.981949	0.746667	0.931818	0.788239	0.934708	0.957746
550	0.981949	0.746667	0.931818	0.788239	0.934708	0.957746
551	0.981949	0.746667	0.931818	0.788239	0.934708	0.957746
552	0.981949	0.746667	0.931818	0.788239	0.934708	0.957746
553	0.981949	0.746667	0.931818	0.788239	0.934708	0.957746
554	0.981949	0.746667	0.931818	0.788239	0.934708	0.957746
555	0.981949	0.746667	0.931818	0.788239	0.934708	0.957746
556	0.981949	0.746667	0.931818	0.788239	0.934708	0.957746
557	0.981949	0.746667	0.931818	0.788239	0.934708	0.957746
558	0.981949	0.746667	0.931818	0.788239	0.934708	0.957746
559	0.981949	0.746667	0.931818	0.788239	0.934708	0.957746
560	0.981949	0.733333	0.928977	0.778899	0.931507	0.956063
561	0.981949	0.733333	0.928977	0.778899	0.931507	0.956063
562	0.981949	0.733333	0.928977	0.778899	0.931507	0.956063
563	0.981949	0.72	0.926136	0.769514	0.928328	0.954386
564	0.981949	0.72	0.926136	0.769514	0.928328	0.954386
565	0.981949	0.746667	0.931818	0.788239	0.934708	0.957746
566	0.981949	0.72	0.926136	0.769514	0.928328	0.954386
567	0.981949	0.72	0.926136	0.769514	0.928328	0.954386
568	0.981949	0.733333	0.928977	0.778899	0.931507	0.956063
569	0.981949	0.733333	0.928977	0.778899	0.931507	0.956063
570	0.981949	0.72	0.926136	0.769514	0.928328	0.954386
571	0.981949	0.72	0.926136	0.769514	0.928328	0.954386
572	0.981949	0.72	0.926136	0.769514	0.928328	0.954386
573	0.981949	0.72	0.926136	0.769514	0.928328	0.954386
574	0.981949	0.706667	0.923295	0.760081	0.92517	0.952715
575	0.981949	0.706667	0.923295	0.760081	0.92517	0.952715
576	0.981949	0.706667	0.923295	0.760081	0.92517	0.952715
577	0.981949	0.706667	0.923295	0.760081	0.92517	0.952715
578	0.981949	0.706667	0.923295	0.760081	0.92517	0.952715
579	0.981949	0.706667	0.923295	0.760081	0.92517	0.952715
580	0.981949	0.706667	0.923295	0.760081	0.92517	0.952715
581	0.981949	0.706667	0.923295	0.760081	0.92517	0.952715
582	0.981949	0.706667	0.923295	0.760081	0.92517	0.952715
583	0.981949	0.706667	0.923295	0.760081	0.92517	0.952715
584	0.981949	0.706667	0.923295	0.760081	0.92517	0.952715
585	0.981949	0.706667	0.923295	0.760081	0.92517	0.952715
586	0.981949	0.706667	0.923295	0.760081	0.92517	0.952715
587	0.978339	0.706667	0.920455	0.75094	0.924915	0.950877
588	0.974729	0.706667	0.917614	0.741998	0.924658	0.949033
589	0.974729	0.706667	0.917614	0.741998	0.924658	0.949033
590	0.974729	0.706667	0.917614	0.741998	0.924658	0.949033
591	0.974729	0.706667	0.917614	0.741998	0.924658	0.949033
592	0.974729	0.706667	0.917614	0.741998	0.924658	0.949033
593	0.974729	0.706667	0.917614	0.741998	0.924658	0.949033
594	0.974729	0.706667	0.917614	0.741998	0.924658	0.949033
595	0.974729	0.706667	0.917614	0.741998	0.924658	0.949033
596	0.974729	0.706667	0.917614	0.741998	0.924658	0.949033
597	0.974729	0.693333	0.914773	0.732365	0.921502	0.947368
598	0.974729	0.693333	0.914773	0.732365	0.921502	0.947368
599	0.974729	0.693333	0.914773	0.732365	0.921502	0.947368
600	0.974729	0.693333	0.914773	0.732365	0.921502	0.947368
601	0.974729	0.693333	0.914773	0.732365	0.921502	0.947368
602	0.974729	0.693333	0.914773	0.732365	0.921502	0.947368
603	0.981949	0.68	0.917614	0.741064	0.918919	0.949389
604	0.981949	0.68	0.917614	0.741064	0.918919	0.949389
605	0.974729	0.68	0.911932	0.722678	0.918367	0.945709
606	0.978339	0.693333	0.917614	0.741379	0.921769	0.949212
607	0.978339	0.693333	0.917614	0.741379	0.921769	0.949212
608	0.978339	0.693333	0.917614	0.741379	0.921769	0.949212
609	0.981949	0.68	0.917614	0.741064	0.918919	0.949389
610	0.981949	0.68	0.917614	0.741064	0.918919	0.949389
611	0.981949	0.68	0.917614	0.741064	0.918919	0.949389
612	0.981949	0.68	0.917614	0.741064	0.918919	0.949389
613	0.978339	0.693333	0.917614	0.741379	0.921769	0.949212
614	0.978339	0.693333	0.917614	0.741379	0.921769	0.949212
615	0.978339	0.693333	0.917614	0.741379	0.921769	0.949212
616	0.978339	0.693333	0.917614	0.741379	0.921769	0.949212
617	0.978339	0.68	0.914773	0.731765	0.918644	0.947552
618	0.978339	0.666667	0.911932	0.722095	0.915541	0.945899
619	0.978339	0.666667	0.911932	0.722095	0.915541	0.945899
620	0.978339	0.666667	0.911932	0.722095	0.915541	0.945899
621	0.978339	0.666667	0.911932	0.722095	0.915541	0.945899
622	0.978339	0.666667	0.911932	0.722095	0.915541	0.945899
623	0.978339	0.666667	0.911932	0.722095	0.915541	0.945899
624	0.978339	0.666667	0.911932	0.722095	0.915541	0.945899
625	0.978339	0.666667	0.911932	0.722095	0.915541	0.945899
626	0.978339	0.666667	0.911932	0.722095	0.915541	0.945899
627	0.974729	0.666667	0.909091	0.712932	0.915254	0.944056
628	0.974729	0.666667	0.909091	0.712932	0.915254	0.944056
629	0.974729	0.666667	0.909091	0.712932	0.915254	0.944056
630	0.974729	0.666667	0.909091	0.712932	0.915254	0.944056
631	0.974729	0.666667	0.909091	0.712932	0.915254	0.944056
632	0.974729	0.666667	0.909091	0.712932	0.915254	0.944056
633	0.974729	0.666667	0.909091	0.712932	0.915254	0.944056
634	0.974729	0.666667	0.909091	0.712932	0.915254	0.944056
635	0.974729	0.666667	0.909091	0.712932	0.915254	0.944056
636	0.974729	0.666667	0.909091	0.712932	0.915254	0.944056
637	0.974729	0.68	0.911932	0.722678	0.918367	0.945709
638	0.974729	0.68	0.911932	0.722678	0.918367	0.945709
639	0.974729	0.68	0.911932	0.722678	0.918367	0.945709
640	0.974729	0.68	0.911932	0.722678	0.918367	0.945709
641	0.974729	0.693333	0.914773	0.732365	0.921502	0.947368
642	0.974729	0.706667	0.917614	0.741998	0.924658	0.949033
643	0.974729	0.706667	0.917614	0.741998	0.924658	0.949033
644	0.974729	0.706667	0.917614	0.741998	0.924658	0.949033
645	0.971119	0.706667	0.914773	0.733249	0.924399	0.947183
646	0.971119	0.706667	0.914773	0.733249	0.924399	0.947183
647	0.971119	0.706667	0.914773	0.733249	0.924399	0.947183
648	0.971119	0.706667	0.914773	0.733249	0.924399	0.947183
649	0.971119	0.693333	0.911932	0.723548	0.921233	0.945518
650	0.971119	0.693333	0.911932	0.723548	0.921233	0.945518
651	0.971119	0.693333	0.911932	0.723548	0.921233	0.945518
652	0.971119	0.693333	0.911932	0.723548	0.921233	0.945518
653	0.971119	0.693333	0.911932	0.723548	0.921233	0.945518
654	0.971119	0.693333	0.911932	0.723548	0.921233	0.945518
655	0.971119	0.693333	0.911932	0.723548	0.921233	0.945518
656	0.971119	0.693333	0.911932	0.723548	0.921233	0.945518
657	0.971119	0.693333	0.911932	0.723548	0.921233	0.945518
658	0.971119	0.693333	0.911932	0.723548	0.921233	0.945518
659	0.971119	0.693333	0.911932	0.723548	0.921233	0.945518
660	0.971119	0.693333	0.911932	0.723548	0.921233	0.945518
661	0.971119	0.693333	0.911932	0.723548	0.921233	0.945518
662	0.971119	0.693333	0.911932	0.723548	0.921233	0.945518
663	0.971119	0.693333	0.911932	0.723548	0.921233	0.945518
664	0.971119	0.693333	0.911932	0.723548	0.921233	0.945518
665	0.971119	0.693333	0.911932	0.723548	0.921233	0.945518
666	0.971119	0.693333	0.911932	0.723548	0.921233	0.945518
667	0.971119	0.693333	0.911932	0.723548	0.921233	0.945518
668	0.971119	0.706667	0.914773	0.733249	0.924399	0.947183
669	0.971119	0.706667	0.914773	0.733249	0.924399	0.947183
670	0.971119	0.706667	0.914773	0.733249	0.924399	0.947183
671	0.971119	0.706667	0.914773	0.733249	0.924399	0.947183
672	0.974729	0.706667	0.917614	0.741998	0.924658	0.949033
673	0.974729	0.706667	0.917614	0.741998	0.924658	0.949033
674	0.978339	0.706667	0.920455	0.75094	0.924915	0.950877
675	0.974729	0.706667	0.917614	0.741998	0.924658	0.949033
676	0.974729	0.706667	0.917614	0.741998	0.924658	0.949033
677	0.974729	0.706667	0.917614	0.741998	0.924658	0.949033
678	0.974729	0.706667	0.917614	0.741998	0.924658	0.949033
679	0.974729	0.706667	0.917614	0.741998	0.924658	0.949033
680	0.974729	0.706667	0.917614	0.741998	0.924658	0.949033
681	0.974729	0.706667	0.917614	0.741998	0.924658	0.949033
682	0.974729	0.706667	0.917614	0.741998	0.924658	0.949033
683	0.974729	0.706667	0.917614	0.741998	0.924658	0.949033
684	0.974729	0.706667	0.917614	0.741998	0.924658	0.949033
685	0.974729	0.706667	0.917614	0.741998	0.924658	0.949033
686	0.974729	0.706667	0.917614	0.741998	0.924658	0.949033
687	0.974729	0.72	0.920455	0.751579	0.927835	0.950704
688	0.974729	0.706667	0.917614	0.741998	0.924658	0.949033
689	0.974729	0.706667	0.917614	0.741998	0.924658	0.949033
690	0.974729	0.72	0.920455	0.751579	0.927835	0.950704
691	0.974729	0.706667	0.917614	0.741998	0.924658	0.949033
692	0.974729	0.706667	0.917614	0.741998	0.924658	0.949033
693	0.974729	0.706667	0.917614	0.741998	0.924658	0.949033
694	0.971119	0.72	0.917614	0.742897	0.927586	0.948854
695	0.971119	0.72	0.917614	0.742897	0.927586	0.948854
696	0.971119	0.72	0.917614	0.742897	0.927586	0.948854
697	0.971119	0.72	0.917614	0.742897	0.927586	0.948854
698	0.974729	0.72	0.920455	0.751579	0.927835	0.950704
699	0.971119	0.72	0.917614	0.742897	0.927586	0.948854
700	0.971119	0.72	0.917614	0.742897	0.927586	0.948854
701	0.971119	0.72	0.917614	0.742897	0.927586	0.948854
702	0.971119	0.72	0.917614	0.742897	0.927586	0.948854
703	0.971119	0.72	0.917614	0.742897	0.927586	0.948854
704	0.974729	0.733333	0.923295	0.76111	0.931034	0.952381
705	0.974729	0.733333	0.923295	0.76111	0.931034	0.952381
706	0.974729	0.733333	0.923295	0.76111	0.931034	0.952381
707	0.974729	0.72	0.920455	0.751579	0.927835	0.950704
708	0.974729	0.72	0.920455	0.751579	0.927835	0.950704
709	0.974729	0.72	0.920455	0.751579	0.927835	0.950704
710	0.974729	0.72	0.920455	0.751579	0.927835	0.950704
711	0.974729	0.72	0.920455	0.751579	0.927835	0.950704
712	0.974729	0.72	0.920455	0.751579	0.927835	0.950704
713	0.971119	0.706667	0.914773	0.733249	0.924399	0.947183
714	0.971119	0.72	0.917614	0.742897	0.927586	0.948854
715	0.971119	0.72	0.917614	0.742897	0.927586	0.948854
716	0.971119	0.733333	0.920455	0.752494	0.930796	0.95053
717	0.971119	0.733333	0.920455	0.752494	0.930796	0.95053
718	0.971119	0.733333	0.920455	0.752494	0.930796	0.95053
719	0.971119	0.733333	0.920455	0.752494	0.930796	0.95053
720	0.971119	0.733333	0.920455	0.752494	0.930796	0.95053
721	0.974729	0.733333	0.923295	0.76111	0.931034	0.952381
722	0.974729	0.733333	0.923295	0.76111	0.931034	0.952381
723	0.971119	0.733333	0.920455	0.752494	0.930796	0.95053
724	0.971119	0.72	0.917614	0.742897	0.927586	0.948854
725	0.963899	0.72	0.911932	0.726066	0.927083	0.945133
726	0.967509	0.706667	0.911932	0.724684	0.924138	0.945326
727	0.967509	0.706667	0.911932	0.724684	0.924138	0.945326
728	0.967509	0.706667	0.911932	0.724684	0.924138	0.945326
729	0.963899	0.706667	0.909091	0.716296	0.923875	0.943463
730	0.963899	0.746667	0.917614	0.745452	0.933566	0.94849
731	0.963899	0.746667	0.917614	0.745452	0.933566	0.94849
732	0.963899	0.746667	0.917614	0.745452	0.933566	0.94849
733	0.963899	0.746667	0.917614	0.745452	0.933566	0.94849
734	0.963899	0.72	0.911932	0.726066	0.927083	0.945133
735	0.963899	0.72	0.911932	0.726066	0.927083	0.945133
736	0.963899	0.72	0.911932	0.726066	0.927083	0.945133
737	0.967509	0.72	0.914773	0.734395	0.927336	0.946996
738	0.967509	0.72	0.914773	0.734395	0.927336	0.946996
739	0.960289	0.706667	0.90625	0.708078	0.923611	0.941593
740	0.956679	0.706667	0.903409	0.700023	0.923345	0.939716
741	0.956679	0.706667	0.903409	0.700023	0.923345	0.939716
742	0.956679	0.72	0.90625	0.709901	0.926573	0.941385
743	0.956679	0.72	0.90625	0.709901	0.926573	0.941385
744	0.956679	0.72	0.90625	0.709901	0.926573	0.941385
745	0.956679	0.72	0.90625	0.709901	0.926573	0.941385
746	0.956679	0.72	0.90625	0.709901	0.926573	0.941385
747	0.956679	0.72	0.90625	0.709901	0.926573	0.941385
748	0.956679	0.693333	0.900568	0.69009	0.920139	0.938053
749	0.956679	0.693333	0.900568	0.69009	0.920139	0.938053
750	0.956679	0.706667	0.903409	0.700023	0.923345	0.939716
751	0.956679	0.706667	0.903409	0.700023	0.923345	0.939716
752	0.956679	0.706667	0.903409	0.700023	0.923345	0.939716
753	0.956679	0.706667	0.903409	0.700023	0.923345	0.939716
754	0.956679	0.706667	0.903409	0.700023	0.923345	0.939716
755	0.956679	0.706667	0.903409	0.700023	0.923345	0.939716
756	0.956679	0.706667	0.903409	0.700023	0.923345	0.939716
757	0.956679	0.706667	0.903409	0.700023	0.923345	0.939716
758	0.956679	0.706667	0.903409	0.700023	0.923345	0.939716
759	0.956679	0.706667	0.903409	0.700023	0.923345	0.939716
760	0.956679	0.706667	0.903409	0.700023	0.923345	0.939716
761	0.956679	0.706667	0.903409	0.700023	0.923345	0.939716
762	0.956679	0.706667	0.903409	0.700023	0.923345	0.939716
763	0.960289	0.693333	0.903409	0.698197	0.920415	0.939929
764	0.956679	0.693333	0.900568	0.69009	0.920139	0.938053
765	0.956679	0.706667	0.903409	0.700023	0.923345	0.939716
766	0.956679	0.706667	0.903409	0.700023	0.923345	0.939716
767	0.956679	0.706667	0.903409	0.700023	0.923345	0.939716
768	0.956679	0.693333	0.900568	0.69009	0.920139	0.938053
769	0.956679	0.693333	0.900568	0.69009	0.920139	0.938053
770	0.956679	0.693333	0.900568	0.69009	0.920139	0.938053
771	0.956679	0.693333	0.900568	0.69009	0.920139	0.938053
772	0.956679	0.693333	0.900568	0.69009	0.920139	0.938053
773	0.956679	0.693333	0.900568	0.69009	0.920139	0.938053
774	0.956679	0.693333	0.900568	0.69009	0.920139	0.938053
775	0.960289	0.693333	0.903409	0.698197	0.920415	0.939929
776	0.963899	0.693333	0.90625	0.706471	0.92069	0.941799
777	0.963899	0.693333	0.90625	0.706471	0.92069	0.941799
778	0.963899	0.693333	0.90625	0.706471	0.92069	0.941799
779	0.963899	0.693333	0.90625	0.706471	0.92069	0.941799
780	0.963899	0.693333	0.90625	0.706471	0.92069	0.941799
781	0.963899	0.693333	0.90625	0.706471	0.92069	0.941799
782	0.963899	0.693333	0.90625	0.706471	0.92069	0.941799
783	0.963899	0.693333	0.90625	0.706471	0.92069	0.941799
784	0.963899	0.693333	0.90625	0.706471	0.92069	0.941799
785	0.963899	0.693333	0.90625	0.706471	0.92069	0.941799
786	0.963899	0.693333	0.90625	0.706471	0.92069	0.941799
787	0.963899	0.693333	0.90625	0.706471	0.92069	0.941799
788	0.960289	0.706667	0.90625	0.708078	0.923611	0.941593
789	0.960289	0.706667	0.90625	0.708078	0.923611	0.941593
790	0.960289	0.706667	0.90625	0.708078	0.923611	0.941593
791	0.960289	0.706667	0.90625	0.708078	0.923611	0.941593
792	0.960289	0.706667	0.90625	0.708078	0.923611	0.941593
793	0.960289	0.706667	0.90625	0.708078	0.923611	0.941593
794	0.960289	0.706667	0.90625	0.708078	0.923611	0.941593
795	0.960289	0.706667	0.90625	0.708078	0.923611	0.941593
796	0.960289	0.706667	0.90625	0.708078	0.923611	0.941593
797	0.960289	0.706667	0.90625	0.708078	0.923611	0.941593
798	0.960289	0.706667	0.90625	0.708078	0.923611	0.941593
799	0.960289	0.706667	0.90625	0.708078	0.923611	0.941593
800	0.960289	0.706667	0.90625	0.708078	0.923611	0.941593
801	0.960289	0.706667	0.90625	0.708078	0.923611	0.941593
802	0.960289	0.706667	0.90625	0.708078	0.923611	0.941593
803	0.960289	0.706667	0.90625	0.708078	0.923611	0.941593
804	0.960289	0.706667	0.90625	0.708078	0.923611	0.941593
805	0.960289	0.72	0.909091	0.717904	0.926829	0.943262
806	0.960289	0.72	0.909091	0.717904	0.926829	0.943262
807	0.960289	0.706667	0.90625	0.708078	0.923611	0.941593
808	0.960289	0.693333	0.903409	0.698197	0.920415	0.939929
809	0.960289	0.693333	0.903409	0.698197	0.920415	0.939929
810	0.960289	0.693333	0.903409	0.698197	0.920415	0.939929
811	0.960289	0.706667	0.90625	0.708078	0.923611	0.941593
812	0.960289	0.706667	0.90625	0.708078	0.923611	0.941593
813	0.960289	0.706667	0.90625	0.708078	0.923611	0.941593
814	0.960289	0.706667	0.90625	0.708078	0.923611	0.941593
815	0.960289	0.706667	0.90625	0.708078	0.923611	0.941593
816	0.960289	0.706667	0.90625	0.708078	0.923611	0.941593
817	0.960289	0.706667	0.90625	0.708078	0.923611	0.941593
818	0.960289	0.706667	0.90625	0.708078	0.923611	0.941593
819	0.960289	0.706667	0.90625	0.708078	0.923611	0.941593
820	0.960289	0.706667	0.90625	0.708078	0.923611	0.941593
821	0.960289	0.706667	0.90625	0.708078	0.923611	0.941593
822	0.960289	0.72	0.909091	0.717904	0.926829	0.943262
823	0.960289	0.72	0.909091	0.717904	0.926829	0.943262
824	0.963899	0.693333	0.90625	0.706471	0.92069	0.941799
825	0.963899	0.693333	0.90625	0.706471	0.92069	0.941799
826	0.963899	0.693333	0.90625	0.706471	0.92069	0.941799
827	0.963899	0.693333	0.90625	0.706471	0.92069	0.941799
828	0.963899	0.693333	0.90625	0.706471	0.92069	0.941799
829	0.963899	0.693333	0.90625	0.706471	0.92069	0.941799
830	0.963899	0.693333	0.90625	0.706471	0.92069	0.941799
831	0.963899	0.693333	0.90625	0.706471	0.92069	0.941799
832	0.963899	0.693333	0.90625	0.706471	0.92069	0.941799
833	0.963899	0.693333	0.90625	0.706471	0.92069	0.941799
834	0.963899	0.693333	0.90625	0.706471	0.92069	0.941799
835	0.963899	0.693333	0.90625	0.706471	0.92069	0.941799
836	0.963899	0.693333	0.90625	0.706471	0.92069	0.941799
837	0.963899	0.693333	0.90625	0.706471	0.92069	0.941799
838	0.963899	0.693333	0.90625	0.706471	0.92069	0.941799
839	0.963899	0.693333	0.90625	0.706471	0.92069	0.941799
840	0.963899	0.693333	0.90625	0.706471	0.92069	0.941799
841	0.963899	0.693333	0.90625	0.706471	0.92069	0.941799
842	0.963899	0.693333	0.90625	0.706471	0.92069	0.941799
843	0.963899	0.693333	0.90625	0.706471	0.92069	0.941799
844	0.963899	0.693333	0.90625	0.706471	0.92069	0.941799
845	0.963899	0.68	0.903409	0.696589	0.917526	0.940141
846	0.963899	0.68	0.903409	0.696589	0.917526	0.940141
847	0.963899	0.68	0.903409	0.696589	0.917526	0.940141
848	0.963899	0.68	0.903409	0.696589	0.917526	0.940141
849	0.963899	0.68	0.903409	0.696589	0.917526	0.940141
850	0.963899	0.68	0.903409	0.696589	0.917526	0.940141
851	0.963899	0.68	0.903409	0.696589	0.917526	0.940141
852	0.963899	0.68	0.903409	0.696589	0.917526	0.940141
853	0.963899	0.68	0.903409	0.696589	0.917526	0.940141
854	0.963899	0.68	0.903409	0.696589	0.917526	0.940141
855	0.963899	0.68	0.903409	0.696589	0.917526	0.940141
856	0.963899	0.68	0.903409	0.696589	0.917526	0.940141
857	0.963899	0.68	0.903409	0.696589	0.917526	0.940141
858	0.963899	0.68	0.903409	0.696589	0.917526	0.940141
859	0.963899	0.68	0.903409	0.696589	0.917526	0.940141
860	0.960289	0.693333	0.903409	0.698197	0.920415	0.939929
861	0.960289	0.693333	0.903409	0.698197	0.920415	0.939929
862	0.963899	0.693333	0.90625	0.706471	0.92069	0.941799
863	0.963899	0.693333	0.90625	0.706471	0.92069	0.941799
864	0.963899	0.693333	0.90625	0.706471	0.92069	0.941799
865	0.963899	0.693333	0.90625	0.706471	0.92069	0.941799
866	0.963899	0.693333	0.90625	0.706471	0.92069	0.941799
867	0.963899	0.693333	0.90625	0.706471	0.92069	0.941799
868	0.960289	0.693333	0.903409	0.698197	0.920415	0.939929
869	0.960289	0.693333	0.903409	0.698197	0.920415	0.939929
870	0.960289	0.693333	0.903409	0.698197	0.920415	0.939929
871	0.960289	0.693333	0.903409	0.698197	0.920415	0.939929
872	0.960289	0.693333	0.903409	0.698197	0.920415	0.939929
873	0.960289	0.68	0.900568	0.688258	0.917241	0.938272
874	0.960289	0.68	0.900568	0.688258	0.917241	0.938272
875	0.960289	0.68	0.900568	0.688258	0.917241	0.938272
876	0.960289	0.68	0.900568	0.688258	0.917241	0.938272
877	0.963899	0.706667	0.909091	0.716296	0.923875	0.943463
878	0.963899	0.693333	0.90625	0.706471	0.92069	0.941799
879	0.963899	0.693333	0.90625	0.706471	0.92069	0.941799
880	0.963899	0.693333	0.90625	0.706471	0.92069	0.941799
881	0.963899	0.693333	0.90625	0.706471	0.92069	0.941799
882	0.963899	0.693333	0.90625	0.706471	0.92069	0.941799
883	0.963899	0.693333	0.90625	0.706471	0.92069	0.941799
884	0.963899	0.693333	0.90625	0.706471	0.92069	0.941799
885	0.963899	0.693333	0.90625	0.706471	0.92069	0.941799
886	0.963899	0.693333	0.90625	0.706471	0.92069	0.941799
887	0.963899	0.693333	0.90625	0.706471	0.92069	0.941799
888	0.963899	0.693333	0.90625	0.706471	0.92069	0.941799
889	0.963899	0.693333	0.90625	0.706471	0.92069	0.941799
890	0.963899	0.706667	0.909091	0.716296	0.923875	0.943463
891	0.963899	0.706667	0.909091	0.716296	0.923875	0.943463
892	0.963899	0.706667	0.909091	0.716296	0.923875	0.943463
893	0.963899	0.706667	0.909091	0.716296	0.923875	0.943463
894	0.963899	0.706667	0.909091	0.716296	0.923875	0.943463
895	0.963899	0.706667	0.909091	0.716296	0.923875	0.943463
896	0.963899	0.693333	0.90625	0.706471	0.92069	0.941799
897	0.963899	0.693333	0.90625	0.706471	0.92069	0.941799
898	0.963899	0.693333	0.90625	0.706471	0.92069	0.941799
899	0.963899	0.693333	0.90625	0.706471	0.92069	0.941799
900	0.963899	0.693333	0.90625	0.706471	0.92069	0.941799
901	0.963899	0.706667	0.909091	0.716296	0.923875	0.943463
902	0.963899	0.706667	0.909091	0.716296	0.923875	0.943463
903	0.963899	0.706667	0.909091	0.716296	0.923875	0.943463
904	0.963899	0.706667	0.909091	0.716296	0.923875	0.943463
905	0.963899	0.706667	0.909091	0.716296	0.923875	0.943463
906	0.963899	0.706667	0.909091	0.716296	0.923875	0.943463
907	0.963899	0.706667	0.909091	0.716296	0.923875	0.943463
908	0.963899	0.706667	0.909091	0.716296	0.923875	0.943463
909	0.963899	0.706667	0.909091	0.716296	0.923875	0.943463
910	0.963899	0.706667	0.909091	0.716296	0.923875	0.943463
911	0.963899	0.706667	0.909091	0.716296	0.923875	0.943463
912	0.963899	0.706667	0.909091	0.716296	0.923875	0.943463
913	0.963899	0.706667	0.909091	0.716296	0.923875	0.943463
914	0.963899	0.706667	0.909091	0.716296	0.923875	0.943463
915	0.963899	0.706667	0.909091	0.716296	0.923875	0.943463
916	0.967509	0.706667	0.911932	0.724684	0.924138	0.945326
917	0.967509	0.706667	0.911932	0.724684	0.924138	0.945326
918	0.967509	0.706667	0.911932	0.724684	0.924138	0.945326
919	0.967509	0.706667	0.911932	0.724684	0.924138	0.945326
920	0.967509	0.706667	0.911932	0.724684	0.924138	0.945326
921	0.967509	0.706667	0.911932	0.724684	0.924138	0.945326
922	0.967509	0.706667	0.911932	0.724684	0.924138	0.945326
923	0.967509	0.706667	0.911932	0.724684	0.924138	0.945326
924	0.963899	0.706667	0.909091	0.716296	0.923875	0.943463
925	0.963899	0.706667	0.909091	0.716296	0.923875	0.943463
926	0.963899	0.706667	0.909091	0.716296	0.923875	0.943463
927	0.963899	0.706667	0.909091	0.716296	0.923875	0.943463
928	0.963899	0.706667	0.909091	0.716296	0.923875	0.943463
929	0.963899	0.706667	0.909091	0.716296	0.923875	0.943463
930	0.963899	0.706667	0.909091	0.716296	0.923875	0.943463
931	0.971119	0.72	0.917614	0.742897	0.927586	0.948854
932	0.971119	0.72	0.917614	0.742897	0.927586	0.948854
933	0.971119	0.706667	0.914773	0.733249	0.924399	0.947183
934	0.971119	0.706667	0.914773	0.733249	0.924399	0.947183
935	0.971119	0.706667	0.914773	0.733249	0.924399	0.947183
936	0.971119	0.706667	0.914773	0.733249	0.924399	0.947183
937	0.971119	0.706667	0.914773	0.733249	0.924399	0.947183
938	0.971119	0.706667	0.914773	0.733249	0.924399	0.947183
939	0.974729	0.706667	0.917614	0.741998	0.924658	0.949033
940	0.974729	0.706667	0.917614	0.741998	0.924658	0.949033
941	0.974729	0.706667	0.917614	0.741998	0.924658	0.949033
942	0.974729	0.706667	0.917614	0.741998	0.924658	0.949033
943	0.974729	0.706667	0.917614	0.741998	0.924658	0.949033
944	0.974729	0.706667	0.917614	0.741998	0.924658	0.949033
945	0.974729	0.706667	0.917614	0.741998	0.924658	0.949033
946	0.974729	0.706667	0.917614	0.741998	0.924658	0.949033
947	0.974729	0.706667	0.917614	0.741998	0.924658	0.949033
948	0.974729	0.706667	0.917614	0.741998	0.924658	0.949033
949	0.974729	0.706667	0.917614	0.741998	0.924658	0.949033
950	0.974729	0.706667	0.917614	0.741998	0.924658	0.949033
951	0.974729	0.706667	0.917614	0.741998	0.924658	0.949033
952	0.974729	0.706667	0.917614	0.741998	0.924658	0.949033
953	0.974729	0.706667	0.917614	0.741998	0.924658	0.949033
954	0.971119	0.693333	0.911932	0.723548	0.921233	0.945518
955	0.971119	0.693333	0.911932	0.723548	0.921233	0.945518
956	0.974729	0.693333	0.914773	0.732365	0.921502	0.947368
957	0.974729	0.693333	0.914773	0.732365	0.921502	0.947368
958	0.974729	0.693333	0.914773	0.732365	0.921502	0.947368
959	0.974729	0.706667	0.917614	0.741998	0.924658	0.949033
960	0.974729	0.706667	0.917614	0.741998	0.924658	0.949033
961	0.974729	0.706667	0.917614	0.741998	0.924658	0.949033
962	0.974729	0.706667	0.917614	0.741998	0.924658	0.949033
963	0.974729	0.706667	0.917614	0.741998	0.924658	0.949033
964	0.978339	0.733333	0.926136	0.769909	0.931271	0.954225
965	0.978339	0.733333	0.926136	0.769909	0.931271	0.954225
966	0.978339	0.733333	0.926136	0.769909	0.931271	0.954225
967	0.978339	0.733333	0.926136	0.769909	0.931271	0.954225
968	0.974729	0.733333	0.923295	0.76111	0.931034	0.952381
969	0.974729	0.733333	0.923295	0.76111	0.931034	0.952381
970	0.974729	0.733333	0.923295	0.76111	0.931034	0.952381
971	0.974729	0.733333	0.923295	0.76111	0.931034	0.952381
972	0.974729	0.733333	0.923295	0.76111	0.931034	0.952381
973	0.974729	0.733333	0.923295	0.76111	0.931034	0.952381
974	0.974729	0.733333	0.923295	0.76111	0.931034	0.952381
975	0.974729	0.733333	0.923295	0.76111	0.931034	0.952381
976	0.974729	0.733333	0.923295	0.76111	0.931034	0.952381
977	0.974729	0.733333	0.923295	0.76111	0.931034	0.952381
978	0.974729	0.733333	0.923295	0.76111	0.931034	0.952381
979	0.98556	0.733333	0.931818	0.788088	0.931741	0.957895
980	0.98556	0.733333	0.931818	0.788088	0.931741	0.957895
981	0.98556	0.733333	0.931818	0.788088	0.931741	0.957895
982	0.981949	0.733333	0.928977	0.778899	0.931507	0.956063
983	0.981949	0.733333	0.928977	0.778899	0.931507	0.956063
984	0.98556	0.733333	0.931818	0.788088	0.931741	0.957895
985	0.98556	0.733333	0.931818	0.788088	0.931741	0.957895
986	0.98556	0.733333	0.931818	0.788088	0.931741	0.957895
987	0.98556	0.733333	0.931818	0.788088	0.931741	0.957895
988	0.98556	0.733333	0.931818	0.788088	0.931741	0.957895
989	0.98556	0.733333	0.931818	0.788088	0.931741	0.957895
990	0.98556	0.733333	0.931818	0.788088	0.931741	0.957895
991	0.98556	0.733333	0.931818	0.788088	0.931741	0.957895
992	0.98556	0.733333	0.931818	0.788088	0.931741	0.957895
993	0.98556	0.733333	0.931818	0.788088	0.931741	0.957895
994	0.98556	0.733333	0.931818	0.788088	0.931741	0.957895
995	0.98556	0.733333	0.931818	0.788088	0.931741	0.957895
996	0.98556	0.733333	0.931818	0.788088	0.931741	0.957895
997	0.98556	0.733333	0.931818	0.788088	0.931741	0.957895
998	0.981949	0.733333	0.928977	0.778899	0.931507	0.956063
999	0.981949	0.733333	0.928977	0.778899	0.931507	0.956063
1000	0.981949	0.733333	0.928977	0.778899	0.931507	0.956063
1001	0.981949	0.733333	0.928977	0.778899	0.931507	0.956063
1002	0.981949	0.746667	0.931818	0.788239	0.934708	0.957746
1003	0.981949	0.733333	0.928977	0.778899	0.931507	0.956063
1004	0.981949	0.733333	0.928977	0.778899	0.931507	0.956063
1005	0.981949	0.733333	0.928977	0.778899	0.931507	0.956063
1006	0.981949	0.733333	0.928977	0.778899	0.931507	0.956063
1007	0.981949	0.733333	0.928977	0.778899	0.931507	0.956063
1008	0.981949	0.733333	0.928977	0.778899	0.931507	0.956063
1009	0.981949	0.733333	0.928977	0.778899	0.931507	0.956063
1010	0.981949	0.733333	0.928977	0.778899	0.931507	0.956063
1011	0.981949	0.72	0.926136	0.769514	0.928328	0.954386
1012	0.981949	0.72	0.926136	0.769514	0.928328	0.954386
1013	0.981949	0.72	0.926136	0.769514	0.928328	0.954386
1014	0.981949	0.72	0.926136	0.769514	0.928328	0.954386
1015	0.981949	0.72	0.926136	0.769514	0.928328	0.954386
1016	0.981949	0.733333	0.928977	0.778899	0.931507	0.956063
1017	0.981949	0.733333	0.928977	0.778899	0.931507	0.956063
1018	0.981949	0.733333	0.928977	0.778899	0.931507	0.956063
1019	0.981949	0.733333	0.928977	0.778899	0.931507	0.956063
1020	0.981949	0.733333	0.928977	0.778899	0.931507	0.956063
1021	0.981949	0.72	0.926136	0.769514	0.928328	0.954386
1022	0.981949	0.72	0.926136	0.769514	0.928328	0.954386
1023	0.978339	0.773333	0.934659	0.798019	0.940972	0.959292
1024	0.978339	0.773333	0.934659	0.798019	0.940972	0.959292
1025	0.978339	0.773333	0.934659	0.798019	0.940972	0.959292
1026	0.978339	0.773333	0.934659	0.798019	0.940972	0.959292
1027	0.978339	0.773333	0.934659	0.798019	0.940972	0.959292
1028	0.978339	0.773333	0.934659	0.798019	0.940972	0.959292
1029	0.978339	0.773333	0.934659	0.798019	0.940972	0.959292
1030	0.978339	0.773333	0.934659	0.798019	0.940972	0.959292
1031	0.978339	0.76	0.931818	0.788692	0.937716	0.957597
1032	0.978339	0.76	0.931818	0.788692	0.937716	0.957597
1033	0.978339	0.76	0.931818	0.788692	0.937716	0.957597
1034	0.978339	0.773333	0.934659	0.798019	0.940972	0.959292
1035	0.978339	0.773333	0.934659	0.798019	0.940972	0.959292
1036	0.978339	0.773333	0.934659	0.798019	0.940972	0.959292
1037	0.978339	0.773333	0.934659	0.798019	0.940972	0.959292
1038	0.978339	0.773333	0.934659	0.798019	0.940972	0.959292
1039	0.978339	0.773333	0.934659	0.798019	0.940972	0.959292
1040	0.978339	0.76	0.931818	0.788692	0.937716	0.957597
1041	0.978339	0.746667	0.928977	0.779323	0.934483	0.955908
1042	0.978339	0.773333	0.934659	0.798019	0.940972	0.959292
1043	0.978339	0.773333	0.934659	0.798019	0.940972	0.959292
1044	0.978339	0.76	0.931818	0.788692	0.937716	0.957597
1045	0.978339	0.76	0.931818	0.788692	0.937716	0.957597
1046	0.974729	0.76	0.928977	0.780031	0.9375	0.955752
1047	0.974729	0.773333	0.931818	0.789425	0.940767	0.957447
1048	0.974729	0.76	0.928977	0.780031	0.9375	0.955752
1049	0.974729	0.76	0.928977	0.780031	0.9375	0.955752
1050	0.978339	0.76	0.931818	0.788692	0.937716	0.957597
1051	0.978339	0.76	0.931818	0.788692	0.937716	0.957597
1052	0.978339	0.76	0.931818	0.788692	0.937716	0.957597
1053	0.978339	0.76	0.931818	0.788692	0.937716	0.957597
1054	0.978339	0.76	0.931818	0.788692	0.937716	0.957597
1055	0.978339	0.76	0.931818	0.788692	0.937716	0.957597
1056	0.978339	0.76	0.931818	0.788692	0.937716	0.957597
1057	0.978339	0.76	0.931818	0.788692	0.937716	0.957597
1058	0.974729	0.746667	0.926136	0.770593	0.934256	0.954064
1059	0.974729	0.746667	0.926136	0.770593	0.934256	0.954064
1060	0.974729	0.746667	0.926136	0.770593	0.934256	0.954064
1061	0.978339	0.746667	0.928977	0.779323	0.934483	0.955908
1062	0.978339	0.746667	0.928977	0.779323	0.934483	0.955908
1063	0.978339	0.746667	0.928977	0.779323	0.934483	0.955908
1064	0.978339	0.746667	0.928977	0.779323	0.934483	0.955908
1065	0.978339	0.746667	0.928977	0.779323	0.934483	0.955908
1066	0.978339	0.746667	0.928977	0.779323	0.934483	0.955908
1067	0.978339	0.746667	0.928977	0.779323	0.934483	0.955908
1068	0.978339	0.746667	0.928977	0.779323	0.934483	0.955908
1069	0.978339	0.746667	0.928977	0.779323	0.934483	0.955908
1070	0.978339	0.746667	0.928977	0.779323	0.934483	0.955908
1071	0.978339	0.773333	0.934659	0.798019	0.940972	0.959292
1072	0.978339	0.773333	0.934659	0.798019	0.940972	0.959292
1073	0.978339	0.773333	0.934659	0.798019	0.940972	0.959292
1074	0.978339	0.773333	0.934659	0.798019	0.940972	0.959292
1075	0.978339	0.76	0.931818	0.788692	0.937716	0.957597
1076	0.978339	0.76	0.931818	0.788692	0.937716	0.957597
1077	0.978339	0.76	0.931818	0.788692	0.937716	0.957597
1078	0.974729	0.76	0.928977	0.780031	0.9375	0.955752
1079	0.971119	0.76	0.926136	0.771545	0.937282	0.953901
1080	0.971119	0.76	0.926136	0.771545	0.937282	0.953901
1081	0.971119	0.76	0.926136	0.771545	0.937282	0.953901
1082	0.971119	0.76	0.926136	0.771545	0.937282	0.953901
1083	0.974729	0.76	0.928977	0.780031	0.9375	0.955752
1084	0.974729	0.76	0.928977	0.780031	0.9375	0.955752
1085	0.974729	0.76	0.928977	0.780031	0.9375	0.955752
1086	0.974729	0.76	0.928977	0.780031	0.9375	0.955752
1087	0.974729	0.76	0.928977	0.780031	0.9375	0.955752
1088	0.974729	0.76	0.928977	0.780031	0.9375	0.955752
1089	0.971119	0.76	0.926136	0.771545	0.937282	0.953901
1090	0.974729	0.76	0.928977	0.780031	0.9375	0.955752
1091	0.974729	0.76	0.928977	0.780031	0.9375	0.955752
1092	0.974729	0.76	0.928977	0.780031	0.9375	0.955752
1093	0.974729	0.76	0.928977	0.780031	0.9375	0.955752
1094	0.974729	0.76	0.928977	0.780031	0.9375	0.955752
1095	0.974729	0.76	0.928977	0.780031	0.9375	0.955752
1096	0.978339	0.76	0.931818	0.788692	0.937716	0.957597
1097	0.971119	0.746667	0.923295	0.762042	0.934028	0.952212
1098	0.971119	0.746667	0.923295	0.762042	0.934028	0.952212
1099	0.971119	0.746667	0.923295	0.762042	0.934028	0.952212
1100	0.971119	0.746667	0.923295	0.762042	0.934028	0.952212
1101	0.971119	0.746667	0.923295	0.762042	0.934028	0.952212
1102	0.971119	0.746667	0.923295	0.762042	0.934028	0.952212
1103	0.971119	0.746667	0.923295	0.762042	0.934028	0.952212
1104	0.971119	0.746667	0.923295	0.762042	0.934028	0.952212
1105	0.971119	0.773333	0.928977	0.781003	0.940559	0.955595
1106	0.971119	0.76	0.926136	0.771545	0.937282	0.953901
1107	0.978339	0.76	0.931818	0.788692	0.937716	0.957597
1108	0.978339	0.76	0.931818	0.788692	0.937716	0.957597
1109	0.974729	0.76	0.928977	0.780031	0.9375	0.955752
1110	0.974729	0.76	0.928977	0.780031	0.9375	0.955752
1111	0.974729	0.76	0.928977	0.780031	0.9375	0.955752
1112	0.978339	0.76	0.931818	0.788692	0.937716	0.957597
1113	0.971119	0.76	0.926136	0.771545	0.937282	0.953901
1114	0.971119	0.76	0.926136	0.771545	0.937282	0.953901
1115	0.974729	0.76	0.928977	0.780031	0.9375	0.955752
1116	0.974729	0.76	0.928977	0.780031	0.9375	0.955752
1117	0.974729	0.76	0.928977	0.780031	0.9375	0.955752
1118	0.971119	0.773333	0.928977	0.781003	0.940559	0.955595
1119	0.971119	0.773333	0.928977	0.781003	0.940559	0.955595
1120	0.971119	0.773333	0.928977	0.781003	0.940559	0.955595
1121	0.971119	0.773333	0.928977	0.781003	0.940559	0.955595
1122	0.971119	0.773333	0.928977	0.781003	0.940559	0.955595
1123	0.971119	0.773333	0.928977	0.781003	0.940559	0.955595
1124	0.971119	0.773333	0.928977	0.781003	0.940559	0.955595
1125	0.971119	0.76	0.926136	0.771545	0.937282	0.953901
1126	0.974729	0.773333	0.931818	0.789425	0.940767	0.957447
1127	0.974729	0.773333	0.931818	0.789425	0.940767	0.957447
1128	0.974729	0.773333	0.931818	0.789425	0.940767	0.957447
1129	0.974729	0.773333	0.931818	0.789425	0.940767	0.957447
1130	0.974729	0.773333	0.931818	0.789425	0.940767	0.957447
1131	0.974729	0.773333	0.931818	0.789425	0.940767	0.957447
1132	0.974729	0.773333	0.931818	0.789425	0.940767	0.957447
1133	0.974729	0.773333	0.931818	0.789425	0.940767	0.957447
1134	0.971119	0.773333	0.928977	0.781003	0.940559	0.955595
1135	0.971119	0.773333	0.928977	0.781003	0.940559	0.955595
1136	0.971119	0.773333	0.928977	0.781003	0.940559	0.955595
1137	0.971119	0.773333	0.928977	0.781003	0.940559	0.955595
1138	0.971119	0.773333	0.928977	0.781003	0.940559	0.955595
1139	0.971119	0.773333	0.928977	0.781003	0.940559	0.955595
1140	0.971119	0.76	0.926136	0.771545	0.937282	0.953901
1141	0.971119	0.76	0.926136	0.771545	0.937282	0.953901
1142	0.971119	0.76	0.926136	0.771545	0.937282	0.953901
1143	0.971119	0.76	0.926136	0.771545	0.937282	0.953901
1144	0.971119	0.76	0.926136	0.771545	0.937282	0.953901
1145	0.971119	0.76	0.926136	0.771545	0.937282	0.953901
1146	0.971119	0.746667	0.923295	0.762042	0.934028	0.952212
1147	0.971119	0.746667	0.923295	0.762042	0.934028	0.952212
1148	0.971119	0.76	0.926136	0.771545	0.937282	0.953901
1149	0.971119	0.76	0.926136	0.771545	0.937282	0.953901
1150	0.971119	0.76	0.926136	0.771545	0.937282	0.953901
1151	0.971119	0.76	0.926136	0.771545	0.937282	0.953901
1152	0.971119	0.746667	0.923295	0.762042	0.934028	0.952212
1153	0.971119	0.76	0.926136	0.771545	0.937282	0.953901
1154	0.971119	0.76	0.926136	0.771545	0.937282	0.953901
1155	0.971119	0.76	0.926136	0.771545	0.937282	0.953901
1156	0.971119	0.76	0.926136	0.771545	0.937282	0.953901
1157	0.967509	0.76	0.923295	0.763227	0.937063	0.952043
1158	0.971119	0.76	0.926136	0.771545	0.937282	0.953901
1159	0.971119	0.76	0.926136	0.771545	0.937282	0.953901
1160	0.971119	0.76	0.926136	0.771545	0.937282	0.953901
1161	0.971119	0.76	0.926136	0.771545	0.937282	0.953901
1162	0.971119	0.76	0.926136	0.771545	0.937282	0.953901
1163	0.971119	0.76	0.926136	0.771545	0.937282	0.953901
1164	0.971119	0.76	0.926136	0.771545	0.937282	0.953901
1165	0.971119	0.76	0.926136	0.771545	0.937282	0.953901
1166	0.971119	0.76	0.926136	0.771545	0.937282	0.953901
1167	0.971119	0.76	0.926136	0.771545	0.937282	0.953901
1168	0.971119	0.76	0.926136	0.771545	0.937282	0.953901
1169	0.971119	0.76	0.926136	0.771545	0.937282	0.953901
1170	0.971119	0.76	0.926136	0.771545	0.937282	0.953901
1171	0.971119	0.76	0.926136	0.771545	0.937282	0.953901
1172	0.971119	0.76	0.926136	0.771545	0.937282	0.953901
1173	0.971119	0.76	0.926136	0.771545	0.937282	0.953901
1174	0.971119	0.76	0.926136	0.771545	0.937282	0.953901
1175	0.971119	0.76	0.926136	0.771545	0.937282	0.953901
1176	0.971119	0.76	0.926136	0.771545	0.937282	0.953901
1177	0.971119	0.76	0.926136	0.771545	0.937282	0.953901
1178	0.971119	0.76	0.926136	0.771545	0.937282	0.953901
1179	0.971119	0.76	0.926136	0.771545	0.937282	0.953901
1180	0.971119	0.76	0.926136	0.771545	0.937282	0.953901
1181	0.974729	0.76	0.928977	0.780031	0.9375	0.955752
1182	0.974729	0.746667	0.926136	0.770593	0.934256	0.954064
1183	0.974729	0.746667	0.926136	0.770593	0.934256	0.954064
1184	0.971119	0.746667	0.923295	0.762042	0.934028	0.952212
1185	0.971119	0.746667	0.923295	0.762042	0.934028	0.952212
1186	0.971119	0.746667	0.923295	0.762042	0.934028	0.952212
1187	0.974729	0.746667	0.926136	0.770593	0.934256	0.954064
1188	0.978339	0.746667	0.928977	0.779323	0.934483	0.955908
1189	0.978339	0.746667	0.928977	0.779323	0.934483	0.955908
1190	0.978339	0.746667	0.928977	0.779323	0.934483	0.955908
1191	0.978339	0.746667	0.928977	0.779323	0.934483	0.955908
1192	0.978339	0.746667	0.928977	0.779323	0.934483	0.955908
1193	0.974729	0.746667	0.926136	0.770593	0.934256	0.954064
1194	0.971119	0.746667	0.923295	0.762042	0.934028	0.952212
1195	0.974729	0.746667	0.926136	0.770593	0.934256	0.954064
1196	0.974729	0.746667	0.926136	0.770593	0.934256	0.954064
1197	0.974729	0.746667	0.926136	0.770593	0.934256	0.954064
1198	0.974729	0.746667	0.926136	0.770593	0.934256	0.954064
1199	0.974729	0.746667	0.926136	0.770593	0.934256	0.954064
1200	0.974729	0.746667	0.926136	0.770593	0.934256	0.954064
1201	0.974729	0.746667	0.926136	0.770593	0.934256	0.954064
1202	0.974729	0.746667	0.926136	0.770593	0.934256	0.954064
1203	0.974729	0.746667	0.926136	0.770593	0.934256	0.954064
1204	0.974729	0.746667	0.926136	0.770593	0.934256	0.954064
1205	0.974729	0.746667	0.926136	0.770593	0.934256	0.954064
1206	0.974729	0.746667	0.926136	0.770593	0.934256	0.954064
1207	0.974729	0.746667	0.926136	0.770593	0.934256	0.954064
1208	0.974729	0.746667	0.926136	0.770593	0.934256	0.954064
1209	0.974729	0.746667	0.926136	0.770593	0.934256	0.954064
1210	0.974729	0.746667	0.926136	0.770593	0.934256	0.954064
1211	0.974729	0.746667	0.926136	0.770593	0.934256	0.954064
1212	0.974729	0.746667	0.926136	0.770593	0.934256	0.954064
1213	0.974729	0.746667	0.926136	0.770593	0.934256	0.954064
1214	0.974729	0.746667	0.926136	0.770593	0.934256	0.954064
1215	0.974729	0.746667	0.926136	0.770593	0.934256	0.954064
1216	0.974729	0.746667	0.926136	0.770593	0.934256	0.954064
1217	0.974729	0.746667	0.926136	0.770593	0.934256	0.954064
1218	0.974729	0.746667	0.926136	0.770593	0.934256	0.954064
1219	0.974729	0.746667	0.926136	0.770593	0.934256	0.954064
1220	0.974729	0.746667	0.926136	0.770593	0.934256	0.954064
1221	0.974729	0.746667	0.926136	0.770593	0.934256	0.954064
1222	0.974729	0.746667	0.926136	0.770593	0.934256	0.954064
1223	0.974729	0.746667	0.926136	0.770593	0.934256	0.954064
1224	0.974729	0.746667	0.926136	0.770593	0.934256	0.954064
1225	0.974729	0.746667	0.926136	0.770593	0.934256	0.954064
1226	0.974729	0.746667	0.926136	0.770593	0.934256	0.954064
1227	0.974729	0.746667	0.926136	0.770593	0.934256	0.954064
1228	0.974729	0.746667	0.926136	0.770593	0.934256	0.954064
1229	0.974729	0.746667	0.926136	0.770593	0.934256	0.954064
1230	0.974729	0.746667	0.926136	0.770593	0.934256	0.954064
1231	0.974729	0.746667	0.926136	0.770593	0.934256	0.954064
1232	0.974729	0.746667	0.926136	0.770593	0.934256	0.954064
1233	0.974729	0.746667	0.926136	0.770593	0.934256	0.954064
1234	0.974729	0.746667	0.926136	0.770593	0.934256	0.954064
1235	0.974729	0.746667	0.926136	0.770593	0.934256	0.954064
1236	0.974729	0.746667	0.926136	0.770593	0.934256	0.954064
1237	0.974729	0.746667	0.926136	0.770593	0.934256	0.954064
1238	0.974729	0.733333	0.923295	0.76111	0.931034	0.952381
1239	0.974729	0.733333	0.923295	0.76111	0.931034	0.952381
1240	0.974729	0.733333	0.923295	0.76111	0.931034	0.952381
1241	0.974729	0.733333	0.923295	0.76111	0.931034	0.952381
1242	0.974729	0.733333	0.923295	0.76111	0.931034	0.952381
1243	0.974729	0.733333	0.923295	0.76111	0.931034	0.952381
1244	0.974729	0.733333	0.923295	0.76111	0.931034	0.952381
1245	0.974729	0.733333	0.923295	0.76111	0.931034	0.952381
1246	0.974729	0.733333	0.923295	0.76111	0.931034	0.952381
1247	0.974729	0.733333	0.923295	0.76111	0.931034	0.952381
1248	0.974729	0.746667	0.926136	0.770593	0.934256	0.954064
1249	0.974729	0.746667	0.926136	0.770593	0.934256	0.954064
1250	0.974729	0.746667	0.926136	0.770593	0.934256	0.954064
1251	0.974729	0.746667	0.926136	0.770593	0.934256	0.954064
1252	0.974729	0.746667	0.926136	0.770593	0.934256	0.954064
1253	0.974729	0.733333	0.923295	0.76111	0.931034	0.952381
1254	0.974729	0.733333	0.923295	0.76111	0.931034	0.952381
1255	0.974729	0.733333	0.923295	0.76111	0.931034	0.952381
1256	0.974729	0.733333	0.923295	0.76111	0.931034	0.952381
1257	0.974729	0.733333	0.923295	0.76111	0.931034	0.952381
1258	0.974729	0.733333	0.923295	0.76111	0.931034	0.952381
1259	0.974729	0.733333	0.923295	0.76111	0.931034	0.952381
1260	0.974729	0.733333	0.923295	0.76111	0.931034	0.952381
1261	0.974729	0.733333	0.923295	0.76111	0.931034	0.952381
1262	0.974729	0.733333	0.923295	0.76111	0.931034	0.952381
1263	0.974729	0.733333	0.923295	0.76111	0.931034	0.952381
1264	0.974729	0.733333	0.923295	0.76111	0.931034	0.952381
1265	0.974729	0.733333	0.923295	0.76111	0.931034	0.952381
1266	0.974729	0.733333	0.923295	0.76111	0.931034	0.952381
1267	0.974729	0.733333	0.923295	0.76111	0.931034	0.952381
1268	0.974729	0.733333	0.923295	0.76111	0.931034	0.952381
1269	0.974729	0.733333	0.923295	0.76111	0.931034	0.952381
1270	0.974729	0.733333	0.923295	0.76111	0.931034	0.952381
1271	0.974729	0.733333	0.923295	0.76111	0.931034	0.952381
1272	0.974729	0.733333	0.923295	0.76111	0.931034	0.952381
1273	0.974729	0.733333	0.923295	0.76111	0.931034	0.952381
1274	0.974729	0.733333	0.923295	0.76111	0.931034	0.952381
1275	0.978339	0.733333	0.926136	0.769909	0.931271	0.954225
1276	0.978339	0.733333	0.926136	0.769909	0.931271	0.954225
1277	0.978339	0.733333	0.926136	0.769909	0.931271	0.954225
1278	0.974729	0.733333	0.923295	0.76111	0.931034	0.952381
1279	0.974729	0.733333	0.923295	0.76111	0.931034	0.952381
1280	0.974729	0.733333	0.923295	0.76111	0.931034	0.952381
1281	0.974729	0.733333	0.923295	0.76111	0.931034	0.952381
1282	0.974729	0.733333	0.923295	0.76111	0.931034	0.952381
1283	0.974729	0.733333	0.923295	0.76111	0.931034	0.952381
1284	0.974729	0.733333	0.923295	0.76111	0.931034	0.952381
1285	0.974729	0.733333	0.923295	0.76111	0.931034	0.952381
1286	0.974729	0.733333	0.923295	0.76111	0.931034	0.952381
1287	0.974729	0.733333	0.923295	0.76111	0.931034	0.952381
1288	0.974729	0.733333	0.923295	0.76111	0.931034	0.952381
1289	0.974729	0.733333	0.923295	0.76111	0.931034	0.952381
1290	0.978339	0.746667	0.928977	0.779323	0.934483	0.955908
1291	0.978339	0.746667	0.928977	0.779323	0.934483	0.955908
1292	0.974729	0.746667	0.926136	0.770593	0.934256	0.954064
1293	0.974729	0.746667	0.926136	0.770593	0.934256	0.954064
1294	0.978339	0.746667	0.928977	0.779323	0.934483	0.955908
1295	0.974729	0.746667	0.926136	0.770593	0.934256	0.954064
1296	0.974729	0.746667	0.926136	0.770593	0.934256	0.954064
1297	0.974729	0.746667	0.926136	0.770593	0.934256	0.954064
1298	0.974729	0.746667	0.926136	0.770593	0.934256	0.954064
1299	0.974729	0.746667	0.926136	0.770593	0.934256	0.954064
1300	0.974729	0.746667	0.926136	0.770593	0.934256	0.954064
1301	0.974729	0.746667	0.926136	0.770593	0.934256	0.954064
1302	0.974729	0.733333	0.923295	0.76111	0.931034	0.952381
1303	0.974729	0.733333	0.923295	0.76111	0.931034	0.952381
1304	0.974729	0.72	0.920455	0.751579	0.927835	0.950704
1305	0.974729	0.72	0.920455	0.751579	0.927835	0.950704
1306	0.974729	0.72	0.920455	0.751579	0.927835	0.950704
1307	0.974729	0.72	0.920455	0.751579	0.927835	0.950704
1308	0.974729	0.72	0.920455	0.751579	0.927835	0.950704
1309	0.974729	0.72	0.920455	0.751579	0.927835	0.950704
1310	0.974729	0.72	0.920455	0.751579	0.927835	0.950704
1311	0.974729	0.72	0.920455	0.751579	0.927835	0.950704
1312	0.974729	0.72	0.920455	0.751579	0.927835	0.950704
1313	0.974729	0.733333	0.923295	0.76111	0.931034	0.952381
1314	0.974729	0.733333	0.923295	0.76111	0.931034	0.952381
1315	0.974729	0.733333	0.923295	0.76111	0.931034	0.952381
1316	0.974729	0.733333	0.923295	0.76111	0.931034	0.952381
1317	0.974729	0.733333	0.923295	0.76111	0.931034	0.952381
1318	0.974729	0.72	0.920455	0.751579	0.927835	0.950704
1319	0.974729	0.733333	0.923295	0.76111	0.931034	0.952381
1320	0.974729	0.746667	0.926136	0.770593	0.934256	0.954064
1321	0.974729	0.733333	0.923295	0.76111	0.931034	0.952381
1322	0.974729	0.746667	0.926136	0.770593	0.934256	0.954064
1323	0.974729	0.746667	0.926136	0.770593	0.934256	0.954064
1324	0.974729	0.746667	0.926136	0.770593	0.934256	0.954064
1325	0.974729	0.746667	0.926136	0.770593	0.934256	0.954064
1326	0.974729	0.746667	0.926136	0.770593	0.934256	0.954064
1327	0.974729	0.746667	0.926136	0.770593	0.934256	0.954064
1328	0.974729	0.733333	0.923295	0.76111	0.931034	0.952381
1329	0.974729	0.733333	0.923295	0.76111	0.931034	0.952381
1330	0.974729	0.733333	0.923295	0.76111	0.931034	0.952381
1331	0.974729	0.733333	0.923295	0.76111	0.931034	0.952381
1332	0.974729	0.733333	0.923295	0.76111	0.931034	0.952381
1333	0.974729	0.746667	0.926136	0.770593	0.934256	0.954064
1334	0.974729	0.746667	0.926136	0.770593	0.934256	0.954064
1335	0.974729	0.746667	0.926136	0.770593	0.934256	0.954064
1336	0.974729	0.746667	0.926136	0.770593	0.934256	0.954064
1337	0.974729	0.746667	0.926136	0.770593	0.934256	0.954064
1338	0.974729	0.746667	0.926136	0.770593	0.934256	0.954064
1339	0.974729	0.746667	0.926136	0.770593	0.934256	0.954064
1340	0.978339	0.746667	0.928977	0.779323	0.934483	0.955908
1341	0.974729	0.746667	0.926136	0.770593	0.934256	0.954064
1342	0.978339	0.746667	0.928977	0.779323	0.934483	0.955908
1343	0.978339	0.746667	0.928977	0.779323	0.934483	0.955908
1344	0.978339	0.733333	0.926136	0.769909	0.931271	0.954225
1345	0.978339	0.733333	0.926136	0.769909	0.931271	0.954225
1346	0.978339	0.746667	0.928977	0.779323	0.934483	0.955908
1347	0.978339	0.746667	0.928977	0.779323	0.934483	0.955908
1348	0.978339	0.746667	0.928977	0.779323	0.934483	0.955908
1349	0.978339	0.746667	0.928977	0.779323	0.934483	0.955908
1350	0.978339	0.746667	0.928977	0.779323	0.934483	0.955908
1351	0.978339	0.746667	0.928977	0.779323	0.934483	0.955908
1352	0.978339	0.746667	0.928977	0.779323	0.934483	0.955908
1353	0.978339	0.733333	0.926136	0.769909	0.931271	0.954225
1354	0.978339	0.733333	0.926136	0.769909	0.931271	0.954225
1355	0.978339	0.733333	0.926136	0.769909	0.931271	0.954225
1356	0.978339	0.733333	0.926136	0.769909	0.931271	0.954225
1357	0.978339	0.746667	0.928977	0.779323	0.934483	0.955908
1358	0.978339	0.746667	0.928977	0.779323	0.934483	0.955908
1359	0.978339	0.746667	0.928977	0.779323	0.934483	0.955908
1360	0.978339	0.746667	0.928977	0.779323	0.934483	0.955908
1361	0.978339	0.746667	0.928977	0.779323	0.934483	0.955908
1362	0.978339	0.746667	0.928977	0.779323	0.934483	0.955908
1363	0.978339	0.746667	0.928977	0.779323	0.934483	0.955908
1364	0.978339	0.746667	0.928977	0.779323	0.934483	0.955908
1365	0.978339	0.746667	0.928977	0.779323	0.934483	0.955908
1366	0.978339	0.746667	0.928977	0.779323	0.934483	0.955908
1367	0.978339	0.773333	0.934659	0.798019	0.940972	0.959292
1368	0.978339	0.773333	0.934659	0.798019	0.940972	0.959292
1369	0.978339	0.773333	0.934659	0.798019	0.940972	0.959292
1370	0.978339	0.773333	0.934659	0.798019	0.940972	0.959292
1371	0.978339	0.733333	0.926136	0.769909	0.931271	0.954225
1372	0.978339	0.733333	0.926136	0.769909	0.931271	0.954225
1373	0.978339	0.733333	0.926136	0.769909	0.931271	0.954225
1374	0.978339	0.733333	0.926136	0.769909	0.931271	0.954225
1375	0.978339	0.746667	0.928977	0.779323	0.934483	0.955908
1376	0.978339	0.746667	0.928977	0.779323	0.934483	0.955908
1377	0.978339	0.72	0.923295	0.760449	0.928082	0.952548
1378	0.978339	0.706667	0.920455	0.75094	0.924915	0.950877
1379	0.978339	0.706667	0.920455	0.75094	0.924915	0.950877
1380	0.978339	0.706667	0.920455	0.75094	0.924915	0.950877
1381	0.978339	0.693333	0.917614	0.741379	0.921769	0.949212
1382	0.978339	0.693333	0.917614	0.741379	0.921769	0.949212
1383	0.978339	0.693333	0.917614	0.741379	0.921769	0.949212
1384	0.978339	0.693333	0.917614	0.741379	0.921769	0.949212
1385	0.981949	0.706667	0.923295	0.760081	0.92517	0.952715
1386	0.981949	0.706667	0.923295	0.760081	0.92517	0.952715
1387	0.981949	0.706667	0.923295	0.760081	0.92517	0.952715
1388	0.981949	0.706667	0.923295	0.760081	0.92517	0.952715
1389	0.981949	0.72	0.926136	0.769514	0.928328	0.954386
1390	0.981949	0.706667	0.923295	0.760081	0.92517	0.952715
1391	0.981949	0.706667	0.923295	0.760081	0.92517	0.952715
1392	0.981949	0.706667	0.923295	0.760081	0.92517	0.952715
1393	0.981949	0.706667	0.923295	0.760081	0.92517	0.952715
1394	0.981949	0.706667	0.923295	0.760081	0.92517	0.952715
1395	0.981949	0.706667	0.923295	0.760081	0.92517	0.952715
1396	0.981949	0.733333	0.928977	0.778899	0.931507	0.956063
1397	0.981949	0.733333	0.928977	0.778899	0.931507	0.956063
1398	0.981949	0.733333	0.928977	0.778899	0.931507	0.956063
1399	0.981949	0.733333	0.928977	0.778899	0.931507	0.956063
1400	0.981949	0.733333	0.928977	0.778899	0.931507	0.956063
1401	0.981949	0.733333	0.928977	0.778899	0.931507	0.956063
1402	0.978339	0.746667	0.928977	0.779323	0.934483	0.955908
1403	0.978339	0.746667	0.928977	0.779323	0.934483	0.955908
1404	0.978339	0.733333	0.926136	0.769909	0.931271	0.954225
1405	0.978339	0.746667	0.928977	0.779323	0.934483	0.955908
1406	0.978339	0.746667	0.928977	0.779323	0.934483	0.955908
1407	0.978339	0.746667	0.928977	0.779323	0.934483	0.955908
1408	0.978339	0.733333	0.926136	0.769909	0.931271	0.954225
1409	0.978339	0.733333	0.926136	0.769909	0.931271	0.954225
1410	0.978339	0.733333	0.926136	0.769909	0.931271	0.954225
1411	0.978339	0.733333	0.926136	0.769909	0.931271	0.954225
1412	0.978339	0.733333	0.926136	0.769909	0.931271	0.954225
1413	0.978339	0.733333	0.926136	0.769909	0.931271	0.954225
1414	0.978339	0.733333	0.926136	0.769909	0.931271	0.954225
1415	0.978339	0.733333	0.926136	0.769909	0.931271	0.954225
1416	0.978339	0.733333	0.926136	0.769909	0.931271	0.954225
1417	0.978339	0.733333	0.926136	0.769909	0.931271	0.954225
1418	0.978339	0.733333	0.926136	0.769909	0.931271	0.954225
1419	0.978339	0.733333	0.926136	0.769909	0.931271	0.954225
1420	0.978339	0.733333	0.926136	0.769909	0.931271	0.954225
1421	0.978339	0.733333	0.926136	0.769909	0.931271	0.954225
1422	0.978339	0.733333	0.926136	0.769909	0.931271	0.954225
1423	0.978339	0.733333	0.926136	0.769909	0.931271	0.954225
1424	0.978339	0.733333	0.926136	0.769909	0.931271	0.954225
1425	0.978339	0.733333	0.926136	0.769909	0.931271	0.954225
1426	0.978339	0.733333	0.926136	0.769909	0.931271	0.954225
1427	0.978339	0.733333	0.926136	0.769909	0.931271	0.954225
1428	0.978339	0.733333	0.926136	0.769909	0.931271	0.954225
1429	0.978339	0.733333	0.926136	0.769909	0.931271	0.954225
1430	0.978339	0.733333	0.926136	0.769909	0.931271	0.954225
1431	0.978339	0.733333	0.926136	0.769909	0.931271	0.954225
1432	0.978339	0.733333	0.926136	0.769909	0.931271	0.954225
1433	0.978339	0.733333	0.926136	0.769909	0.931271	0.954225
1434	0.978339	0.72	0.923295	0.760449	0.928082	0.952548
1435	0.978339	0.733333	0.926136	0.769909	0.931271	0.954225
1436	0.978339	0.733333	0.926136	0.769909	0.931271	0.954225
1437	0.978339	0.733333	0.926136	0.769909	0.931271	0.954225
1438	0.978339	0.733333	0.926136	0.769909	0.931271	0.954225
1439	0.978339	0.733333	0.926136	0.769909	0.931271	0.954225
1440	0.981949	0.706667	0.923295	0.760081	0.92517	0.952715
1441	0.981949	0.706667	0.923295	0.760081	0.92517	0.952715
1442	0.981949	0.706667	0.923295	0.760081	0.92517	0.952715
1443	0.981949	0.706667	0.923295	0.760081	0.92517	0.952715
1444	0.981949	0.706667	0.923295	0.760081	0.92517	0.952715
1445	0.981949	0.706667	0.923295	0.760081	0.92517	0.952715
1446	0.981949	0.706667	0.923295	0.760081	0.92517	0.952715
1447	0.981949	0.706667	0.923295	0.760081	0.92517	0.952715
1448	0.981949	0.706667	0.923295	0.760081	0.92517	0.952715
1449	0.981949	0.706667	0.923295	0.760081	0.92517	0.952715
1450	0.981949	0.706667	0.923295	0.760081	0.92517	0.952715
1451	0.981949	0.706667	0.923295	0.760081	0.92517	0.952715
1452	0.981949	0.706667	0.923295	0.760081	0.92517	0.952715
1453	0.981949	0.706667	0.923295	0.760081	0.92517	0.952715
1454	0.981949	0.72	0.926136	0.769514	0.928328	0.954386
1455	0.981949	0.72	0.926136	0.769514	0.928328	0.954386
1456	0.981949	0.72	0.926136	0.769514	0.928328	0.954386
1457	0.981949	0.706667	0.923295	0.760081	0.92517	0.952715
1458	0.981949	0.706667	0.923295	0.760081	0.92517	0.952715
1459	0.981949	0.706667	0.923295	0.760081	0.92517	0.952715
1460	0.981949	0.706667	0.923295	0.760081	0.92517	0.952715
1461	0.981949	0.706667	0.923295	0.760081	0.92517	0.952715
1462	0.981949	0.706667	0.923295	0.760081	0.92517	0.952715
1463	0.981949	0.706667	0.923295	0.760081	0.92517	0.952715
1464	0.981949	0.72	0.926136	0.769514	0.928328	0.954386
1465	0.981949	0.72	0.926136	0.769514	0.928328	0.954386
1466	0.981949	0.72	0.926136	0.769514	0.928328	0.954386
1467	0.981949	0.72	0.926136	0.769514	0.928328	0.954386
1468	0.981949	0.72	0.926136	0.769514	0.928328	0.954386
1469	0.981949	0.72	0.926136	0.769514	0.928328	0.954386
1470	0.981949	0.72	0.926136	0.769514	0.928328	0.954386
1471	0.981949	0.72	0.926136	0.769514	0.928328	0.954386
1472	0.981949	0.72	0.926136	0.769514	0.928328	0.954386
1473	0.981949	0.72	0.926136	0.769514	0.928328	0.954386
1474	0.981949	0.72	0.926136	0.769514	0.928328	0.954386
1475	0.981949	0.72	0.926136	0.769514	0.928328	0.954386
1476	0.981949	0.72	0.926136	0.769514	0.928328	0.954386
1477	0.981949	0.72	0.926136	0.769514	0.928328	0.954386
1478	0.981949	0.72	0.926136	0.769514	0.928328	0.954386
1479	0.981949	0.72	0.926136	0.769514	0.928328	0.954386
1480	0.981949	0.72	0.926136	0.769514	0.928328	0.954386
1481	0.981949	0.72	0.926136	0.769514	0.928328	0.954386
1482	0.981949	0.72	0.926136	0.769514	0.928328	0.954386
1483	0.981949	0.72	0.926136	0.769514	0.928328	0.954386
1484	0.981949	0.72	0.926136	0.769514	0.928328	0.954386
1485	0.981949	0.72	0.926136	0.769514	0.928328	0.954386
1486	0.981949	0.72	0.926136	0.769514	0.928328	0.954386
1487	0.981949	0.72	0.926136	0.769514	0.928328	0.954386
1488	0.981949	0.72	0.926136	0.769514	0.928328	0.954386
1489	0.981949	0.72	0.926136	0.769514	0.928328	0.954386
1490	0.978339	0.733333	0.926136	0.769909	0.931271	0.954225
1491	0.978339	0.72	0.923295	0.760449	0.928082	0.952548
1492	0.978339	0.72	0.923295	0.760449	0.928082	0.952548
1493	0.978339	0.72	0.923295	0.760449	0.928082	0.952548
1494	0.978339	0.72	0.923295	0.760449	0.928082	0.952548
1495	0.978339	0.72	0.923295	0.760449	0.928082	0.952548
1496	0.978339	0.72	0.923295	0.760449	0.928082	0.952548
1497	0.978339	0.746667	0.928977	0.779323	0.934483	0.955908
1498	0.978339	0.746667	0.928977	0.779323	0.934483	0.955908
1499	0.978339	0.746667	0.928977	0.779323	0.934483	0.955908
1500	0.978339	0.746667	0.928977	0.779323	0.934483	0.955908
1501	0.978339	0.746667	0.928977	0.779323	0.934483	0.955908
1502	0.978339	0.746667	0.928977	0.779323	0.934483	0.955908
1503	0.978339	0.746667	0.928977	0.779323	0.934483	0.955908
1504	0.978339	0.746667	0.928977	0.779323	0.934483	0.955908
1505	0.978339	0.746667	0.928977	0.779323	0.934483	0.955908
1506	0.978339	0.72	0.923295	0.760449	0.928082	0.952548
1507	0.978339	0.72	0.923295	0.760449	0.928082	0.952548
1508	0.981949	0.72	0.926136	0.769514	0.928328	0.954386
1509	0.981949	0.72	0.926136	0.769514	0.928328	0.954386
1510	0.981949	0.72	0.926136	0.769514	0.928328	0.954386
1511	0.981949	0.746667	0.931818	0.788239	0.934708	0.957746
1512	0.981949	0.76	0.934659	0.797535	0.937931	0.959436
1513	0.981949	0.76	0.934659	0.797535	0.937931	0.959436
1514	0.981949	0.746667	0.931818	0.788239	0.934708	0.957746
1515	0.98556	0.786667	0.943182	0.82489	0.944637	0.964664
1516	0.98556	0.786667	0.943182	0.82489	0.944637	0.964664
1517	0.98556	0.786667	0.943182	0.82489	0.944637	0.964664
1518	0.98556	0.786667	0.943182	0.82489	0.944637	0.964664
1519	0.981949	0.8	0.943182	0.825185	0.947735	0.964539
1520	0.981949	0.8	0.943182	0.825185	0.947735	0.964539
1521	0.981949	0.8	0.943182	0.825185	0.947735	0.964539
1522	0.981949	0.8	0.943182	0.825185	0.947735	0.964539
1523	0.981949	0.8	0.943182	0.825185	0.947735	0.964539
1524	0.981949	0.8	0.943182	0.825185	0.947735	0.964539
1525	0.981949	0.8	0.943182	0.825185	0.947735	0.964539
1526	0.981949	0.8	0.943182	0.825185	0.947735	0.964539
1527	0.981949	0.8	0.943182	0.825185	0.947735	0.964539
1528	0.981949	0.8	0.943182	0.825185	0.947735	0.964539
1529	0.981949	0.8	0.943182	0.825185	0.947735	0.964539
1530	0.98556	0.8	0.946023	0.833995	0.947917	0.966372
1531	0.98556	0.8	0.946023	0.833995	0.947917	0.966372
1532	0.981949	0.8	0.943182	0.825185	0.947735	0.964539
1533	0.981949	0.8	0.943182	0.825185	0.947735	0.964539
1534	0.981949	0.8	0.943182	0.825185	0.947735	0.964539
1535	0.981949	0.8	0.943182	0.825185	0.947735	0.964539
1536	0.981949	0.8	0.943182	0.825185	0.947735	0.964539
1537	0.981949	0.8	0.943182	0.825185	0.947735	0.964539
1538	0.981949	0.8	0.943182	0.825185	0.947735	0.964539
1539	0.981949	0.8	0.943182	0.825185	0.947735	0.964539
1540	0.981949	0.8	0.943182	0.825185	0.947735	0.964539
1541	0.981949	0.8	0.943182	0.825185	0.947735	0.964539
1542	0.981949	0.8	0.943182	0.825185	0.947735	0.964539
1543	0.981949	0.8	0.943182	0.825185	0.947735	0.964539
1544	0.981949	0.8	0.943182	0.825185	0.947735	0.964539
1545	0.981949	0.773333	0.9375	0.806791	0.941176	0.961131
1546	0.98556	0.773333	0.940341	0.815748	0.941379	0.962963
1547	0.981949	0.773333	0.9375	0.806791	0.941176	0.961131
1548	0.981949	0.773333	0.9375	0.806791	0.941176	0.961131
1549	0.981949	0.773333	0.9375	0.806791	0.941176	0.961131
1550	0.981949	0.773333	0.9375	0.806791	0.941176	0.961131
1551	0.981949	0.773333	0.9375	0.806791	0.941176	0.961131
1552	0.981949	0.76	0.934659	0.797535	0.937931	0.959436
1553	0.981949	0.76	0.934659	0.797535	0.937931	0.959436
1554	0.981949	0.76	0.934659	0.797535	0.937931	0.959436
1555	0.981949	0.76	0.934659	0.797535	0.937931	0.959436
1556	0.981949	0.76	0.934659	0.797535	0.937931	0.959436
1557	0.981949	0.76	0.934659	0.797535	0.937931	0.959436
1558	0.981949	0.773333	0.9375	0.806791	0.941176	0.961131
1559	0.981949	0.773333	0.9375	0.806791	0.941176	0.961131
1560	0.981949	0.773333	0.9375	0.806791	0.941176	0.961131
1561	0.981949	0.773333	0.9375	0.806791	0.941176	0.961131
1562	0.981949	0.773333	0.9375	0.806791	0.941176	0.961131
1563	0.981949	0.773333	0.9375	0.806791	0.941176	0.961131
1564	0.981949	0.773333	0.9375	0.806791	0.941176	0.961131
1565	0.981949	0.773333	0.9375	0.806791	0.941176	0.961131
1566	0.981949	0.773333	0.9375	0.806791	0.941176	0.961131
1567	0.981949	0.773333	0.9375	0.806791	0.941176	0.961131
1568	0.981949	0.773333	0.9375	0.806791	0.941176	0.961131
1569	0.981949	0.76	0.934659	0.797535	0.937931	0.959436
1570	0.981949	0.76	0.934659	0.797535	0.937931	0.959436
1571	0.981949	0.76	0.934659	0.797535	0.937931	0.959436
1572	0.98556	0.773333	0.940341	0.815748	0.941379	0.962963
1573	0.98556	0.76	0.9375	0.806569	0.938144	0.961268
1574	0.98556	0.76	0.9375	0.806569	0.938144	0.961268
1575	0.98917	0.773333	0.943182	0.824899	0.941581	0.964789
1576	0.98917	0.773333	0.943182	0.824899	0.941581	0.964789
1577	0.98917	0.773333	0.943182	0.824899	0.941581	0.964789
1578	0.98917	0.76	0.940341	0.8158	0.938356	0.963093
1579	0.98917	0.76	0.940341	0.8158	0.938356	0.963093
1580	0.98917	0.76	0.940341	0.8158	0.938356	0.963093
1581	0.98917	0.76	0.940341	0.8158	0.938356	0.963093
1582	0.98917	0.76	0.940341	0.8158	0.938356	0.963093
1583	0.98917	0.76	0.940341	0.8158	0.938356	0.963093
1584	0.98917	0.773333	0.943182	0.824899	0.941581	0.964789
1585	0.98917	0.76	0.940341	0.8158	0.938356	0.963093
1586	0.98917	0.76	0.940341	0.8158	0.938356	0.963093
1587	0.98917	0.76	0.940341	0.8158	0.938356	0.963093
1588	0.98917	0.76	0.940341	0.8158	0.938356	0.963093
1589	0.98917	0.76	0.940341	0.8158	0.938356	0.963093
1590	0.99278	0.773333	0.946023	0.83425	0.941781	0.966608
1591	0.99278	0.773333	0.946023	0.83425	0.941781	0.966608
1592	0.99278	0.773333	0.946023	0.83425	0.941781	0.966608
1593	0.99278	0.773333	0.946023	0.83425	0.941781	0.966608
1594	0.99278	0.773333	0.946023	0.83425	0.941781	0.966608
1595	0.99278	0.773333	0.946023	0.83425	0.941781	0.966608
1596	0.99278	0.773333	0.946023	0.83425	0.941781	0.966608
1597	0.99278	0.773333	0.946023	0.83425	0.941781	0.966608
1598	0.99278	0.773333	0.946023	0.83425	0.941781	0.966608
1599	0.99278	0.773333	0.946023	0.83425	0.941781	0.966608
1600	0.99278	0.773333	0.946023	0.83425	0.941781	0.966608
1601	0.99278	0.773333	0.946023	0.83425	0.941781	0.966608
1602	0.99278	0.773333	0.946023	0.83425	0.941781	0.966608
1603	0.99278	0.773333	0.946023	0.83425	0.941781	0.966608
1604	0.99278	0.773333	0.946023	0.83425	0.941781	0.966608
1605	0.99278	0.773333	0.946023	0.83425	0.941781	0.966608
1606	0.99278	0.773333	0.946023	0.83425	0.941781	0.966608
1607	0.99278	0.773333	0.946023	0.83425	0.941781	0.966608
1608	0.99278	0.773333	0.946023	0.83425	0.941781	0.966608
1609	0.99278	0.76	0.943182	0.825237	0.938567	0.964912
1610	0.99278	0.76	0.943182	0.825237	0.938567	0.964912
1611	0.99278	0.76	0.943182	0.825237	0.938567	0.964912
1612	0.99278	0.76	0.943182	0.825237	0.938567	0.964912
1613	0.99278	0.773333	0.946023	0.83425	0.941781	0.966608
1614	0.99278	0.773333	0.946023	0.83425	0.941781	0.966608
1615	0.99278	0.773333	0.946023	0.83425	0.941781	0.966608
1616	0.99278	0.773333	0.946023	0.83425	0.941781	0.966608
1617	0.99278	0.773333	0.946023	0.83425	0.941781	0.966608
1618	0.99278	0.773333	0.946023	0.83425	0.941781	0.966608
1619	0.99278	0.773333	0.946023	0.83425	0.941781	0.966608
1620	0.99278	0.773333	0.946023	0.83425	0.941781	0.966608
1621	0.99278	0.773333	0.946023	0.83425	0.941781	0.966608
1622	0.99278	0.773333	0.946023	0.83425	0.941781	0.966608
1623	0.99278	0.773333	0.946023	0.83425	0.941781	0.966608
1624	0.99278	0.773333	0.946023	0.83425	0.941781	0.966608
1625	0.99278	0.773333	0.946023	0.83425	0.941781	0.966608
1626	0.99278	0.773333	0.946023	0.83425	0.941781	0.966608
1627	0.99278	0.773333	0.946023	0.83425	0.941781	0.966608
1628	0.99278	0.773333	0.946023	0.83425	0.941781	0.966608
1629	0.99278	0.773333	0.946023	0.83425	0.941781	0.966608
1630	0.99278	0.773333	0.946023	0.83425	0.941781	0.966608
1631	0.99278	0.773333	0.946023	0.83425	0.941781	0.966608
1632	0.99278	0.773333	0.946023	0.83425	0.941781	0.966608
1633	0.99278	0.773333	0.946023	0.83425	0.941781	0.966608
1634	0.99278	0.773333	0.946023	0.83425	0.941781	0.966608
1635	0.99278	0.773333	0.946023	0.83425	0.941781	0.966608
1636	0.99278	0.773333	0.946023	0.83425	0.941781	0.966608
1637	0.99278	0.773333	0.946023	0.83425	0.941781	0.966608
1638	0.99278	0.773333	0.946023	0.83425	0.941781	0.966608
1639	0.99278	0.773333	0.946023	0.83425	0.941781	0.966608
1640	0.99278	0.773333	0.946023	0.83425	0.941781	0.966608
1641	0.99278	0.773333	0.946023	0.83425	0.941781	0.966608
1642	0.99278	0.773333	0.946023	0.83425	0.941781	0.966608
1643	0.99278	0.773333	0.946023	0.83425	0.941781	0.966608
1644	0.99278	0.773333	0.946023	0.83425	0.941781	0.966608
1645	0.99278	0.773333	0.946023	0.83425	0.941781	0.966608
1646	0.99278	0.773333	0.946023	0.83425	0.941781	0.966608
1647	0.99278	0.773333	0.946023	0.83425	0.941781	0.966608
1648	0.99278	0.773333	0.946023	0.83425	0.941781	0.966608
1649	0.99278	0.773333	0.946023	0.83425	0.941781	0.966608
1650	0.99278	0.773333	0.946023	0.83425	0.941781	0.966608
1651	0.99278	0.773333	0.946023	0.83425	0.941781	0.966608
1652	0.99278	0.773333	0.946023	0.83425	0.941781	0.966608
1653	0.99278	0.773333	0.946023	0.83425	0.941781	0.966608
1654	0.99278	0.773333	0.946023	0.83425	0.941781	0.966608
1655	0.99278	0.773333	0.946023	0.83425	0.941781	0.966608
1656	0.99278	0.773333	0.946023	0.83425	0.941781	0.966608
1657	0.99278	0.773333	0.946023	0.83425	0.941781	0.966608
1658	0.99278	0.773333	0.946023	0.83425	0.941781	0.966608
1659	0.99278	0.773333	0.946023	0.83425	0.941781	0.966608
1660	0.99278	0.773333	0.946023	0.83425	0.941781	0.966608
1661	0.99278	0.773333	0.946023	0.83425	0.941781	0.966608
1662	0.99278	0.773333	0.946023	0.83425	0.941781	0.966608
1663	0.99278	0.773333	0.946023	0.83425	0.941781	0.966608
1664	0.99278	0.773333	0.946023	0.83425	0.941781	0.966608
1665	0.99278	0.773333	0.946023	0.83425	0.941781	0.966608
1666	0.99278	0.773333	0.946023	0.83425	0.941781	0.966608
1667	0.99278	0.773333	0.946023	0.83425	0.941781	0.966608
1668	0.99278	0.773333	0.946023	0.83425	0.941781	0.966608
1669	0.99278	0.773333	0.946023	0.83425	0.941781	0.966608
1670	0.99278	0.773333	0.946023	0.83425	0.941781	0.966608
1671	0.99278	0.773333	0.946023	0.83425	0.941781	0.966608
1672	0.99278	0.773333	0.946023	0.83425	0.941781	0.966608
1673	0.99278	0.773333	0.946023	0.83425	0.941781	0.966608
1674	0.99278	0.773333	0.946023	0.83425	0.941781	0.966608
1675	0.99278	0.773333	0.946023	0.83425	0.941781	0.966608
1676	0.99278	0.773333	0.946023	0.83425	0.941781	0.966608
1677	0.99278	0.773333	0.946023	0.83425	0.941781	0.966608
1678	0.99278	0.773333	0.946023	0.83425	0.941781	0.966608
1679	0.99278	0.773333	0.946023	0.83425	0.941781	0.966608
1680	0.99278	0.773333	0.946023	0.83425	0.941781	0.966608
1681	0.99278	0.773333	0.946023	0.83425	0.941781	0.966608
1682	0.99278	0.773333	0.946023	0.83425	0.941781	0.966608
1683	0.99278	0.773333	0.946023	0.83425	0.941781	0.966608
1684	0.99278	0.773333	0.946023	0.83425	0.941781	0.966608
1685	0.99278	0.773333	0.946023	0.83425	0.941781	0.966608
1686	0.99278	0.773333	0.946023	0.83425	0.941781	0.966608
1687	0.99278	0.773333	0.946023	0.83425	0.941781	0.966608
1688	0.99278	0.773333	0.946023	0.83425	0.941781	0.966608
1689	0.99278	0.773333	0.946023	0.83425	0.941781	0.966608
1690	0.99278	0.773333	0.946023	0.83425	0.941781	0.966608
1691	0.99278	0.773333	0.946023	0.83425	0.941781	0.966608
1692	0.99278	0.773333	0.946023	0.83425	0.941781	0.966608
1693	0.99278	0.773333	0.946023	0.83425	0.941781	0.966608
1694	0.99278	0.773333	0.946023	0.83425	0.941781	0.966608
1695	0.99278	0.773333	0.946023	0.83425	0.941781	0.966608
1696	0.99278	0.773333	0.946023	0.83425	0.941781	0.966608
1697	0.99278	0.773333	0.946023	0.83425	0.941781	0.966608
1698	0.99278	0.773333	0.946023	0.83425	0.941781	0.966608
1699	0.99278	0.773333	0.946023	0.83425	0.941781	0.966608
1700	0.99278	0.773333	0.946023	0.83425	0.941781	0.966608
1701	0.99278	0.773333	0.946023	0.83425	0.941781	0.966608
1702	0.99278	0.773333	0.946023	0.83425	0.941781	0.966608
1703	0.99278	0.773333	0.946023	0.83425	0.941781	0.966608
1704	0.99278	0.773333	0.946023	0.83425	0.941781	0.966608
1705	0.99278	0.773333	0.946023	0.83425	0.941781	0.966608
1706	0.99278	0.773333	0.946023	0.83425	0.941781	0.966608
1707	0.99278	0.773333	0.946023	0.83425	0.941781	0.966608
1708	0.99278	0.786667	0.948864	0.843229	0.945017	0.96831
1709	0.99278	0.786667	0.948864	0.843229	0.945017	0.96831
1710	0.99278	0.786667	0.948864	0.843229	0.945017	0.96831
1711	0.99278	0.773333	0.946023	0.83425	0.941781	0.966608
1712	0.99278	0.773333	0.946023	0.83425	0.941781	0.966608
1713	0.99278	0.773333	0.946023	0.83425	0.941781	0.966608
1714	0.99278	0.773333	0.946023	0.83425	0.941781	0.966608
1715	0.99278	0.786667	0.948864	0.843229	0.945017	0.96831
1716	0.99278	0.786667	0.948864	0.843229	0.945017	0.96831
1717	0.99278	0.786667	0.948864	0.843229	0.945017	0.96831
1718	0.99278	0.786667	0.948864	0.843229	0.945017	0.96831
1719	0.99278	0.786667	0.948864	0.843229	0.945017	0.96831
1720	0.99278	0.786667	0.948864	0.843229	0.945017	0.96831
1721	0.99278	0.786667	0.948864	0.843229	0.945017	0.96831
1722	0.99278	0.773333	0.946023	0.83425	0.941781	0.966608
1723	0.99278	0.773333	0.946023	0.83425	0.941781	0.966608
1724	0.99278	0.773333	0.946023	0.83425	0.941781	0.966608
1725	0.99278	0.773333	0.946023	0.83425	0.941781	0.966608
1726	0.99278	0.773333	0.946023	0.83425	0.941781	0.966608
1727	0.99278	0.773333	0.946023	0.83425	0.941781	0.966608
1728	0.99278	0.773333	0.946023	0.83425	0.941781	0.966608
1729	0.99278	0.773333	0.946023	0.83425	0.941781	0.966608
1730	0.99278	0.773333	0.946023	0.83425	0.941781	0.966608
1731	0.99278	0.773333	0.946023	0.83425	0.941781	0.966608
1732	0.99278	0.773333	0.946023	0.83425	0.941781	0.966608
1733	0.99278	0.773333	0.946023	0.83425	0.941781	0.966608
1734	0.99278	0.773333	0.946023	0.83425	0.941781	0.966608
1735	0.99278	0.773333	0.946023	0.83425	0.941781	0.966608
1736	0.99278	0.773333	0.946023	0.83425	0.941781	0.966608
1737	0.99278	0.773333	0.946023	0.83425	0.941781	0.966608
1738	0.99278	0.773333	0.946023	0.83425	0.941781	0.966608
1739	0.99278	0.773333	0.946023	0.83425	0.941781	0.966608
1740	0.99278	0.773333	0.946023	0.83425	0.941781	0.966608
1741	0.99278	0.773333	0.946023	0.83425	0.941781	0.966608
1742	0.99278	0.773333	0.946023	0.83425	0.941781	0.966608
1743	0.99278	0.773333	0.946023	0.83425	0.941781	0.966608
1744	0.99278	0.773333	0.946023	0.83425	0.941781	0.966608
1745	0.99278	0.76	0.943182	0.825237	0.938567	0.964912
1746	0.99278	0.76	0.943182	0.825237	0.938567	0.964912
1747	0.99278	0.76	0.943182	0.825237	0.938567	0.964912
1748	0.99278	0.76	0.943182	0.825237	0.938567	0.964912
1749	0.99278	0.76	0.943182	0.825237	0.938567	0.964912
1750	0.99278	0.76	0.943182	0.825237	0.938567	0.964912
1751	0.99278	0.76	0.943182	0.825237	0.938567	0.964912
1752	0.99278	0.773333	0.946023	0.83425	0.941781	0.966608
1753	0.99278	0.773333	0.946023	0.83425	0.941781	0.966608
1754	0.99278	0.773333	0.946023	0.83425	0.941781	0.966608
1755	0.99278	0.773333	0.946023	0.83425	0.941781	0.966608
1756	0.99278	0.773333	0.946023	0.83425	0.941781	0.966608
1757	0.99278	0.773333	0.946023	0.83425	0.941781	0.966608
1758	0.99278	0.773333	0.946023	0.83425	0.941781	0.966608
1759	0.99278	0.773333	0.946023	0.83425	0.941781	0.966608
1760	0.99278	0.773333	0.946023	0.83425	0.941781	0.966608
1761	0.99278	0.773333	0.946023	0.83425	0.941781	0.966608
1762	0.99278	0.773333	0.946023	0.83425	0.941781	0.966608
1763	0.99278	0.773333	0.946023	0.83425	0.941781	0.966608
1764	0.99278	0.773333	0.946023	0.83425	0.941781	0.966608
1765	0.99278	0.773333	0.946023	0.83425	0.941781	0.966608
1766	0.99278	0.773333	0.946023	0.83425	0.941781	0.966608
1767	0.99278	0.773333	0.946023	0.83425	0.941781	0.966608
1768	0.99278	0.773333	0.946023	0.83425	0.941781	0.966608
1769	0.99278	0.773333	0.946023	0.83425	0.941781	0.966608
1770	0.99278	0.773333	0.946023	0.83425	0.941781	0.966608
1771	0.99278	0.773333	0.946023	0.83425	0.941781	0.966608
1772	0.99278	0.773333	0.946023	0.83425	0.941781	0.966608
1773	0.99278	0.773333	0.946023	0.83425	0.941781	0.966608
1774	0.99278	0.773333	0.946023	0.83425	0.941781	0.966608
1775	0.99278	0.773333	0.946023	0.83425	0.941781	0.966608
1776	0.99278	0.773333	0.946023	0.83425	0.941781	0.966608
1777	0.99278	0.773333	0.946023	0.83425	0.941781	0.966608
1778	0.99278	0.773333	0.946023	0.83425	0.941781	0.966608
1779	0.99278	0.773333	0.946023	0.83425	0.941781	0.966608
1780	0.99278	0.773333	0.946023	0.83425	0.941781	0.966608
1781	0.99278	0.773333	0.946023	0.83425	0.941781	0.966608
1782	0.99278	0.773333	0.946023	0.83425	0.941781	0.966608
1783	0.99278	0.773333	0.946023	0.83425	0.941781	0.966608
1784	0.99278	0.773333	0.946023	0.83425	0.941781	0.966608
1785	0.99278	0.773333	0.946023	0.83425	0.941781	0.966608
1786	0.99278	0.773333	0.946023	0.83425	0.941781	0.966608
1787	0.99278	0.786667	0.948864	0.843229	0.945017	0.96831
1788	0.99278	0.786667	0.948864	0.843229	0.945017	0.96831
1789	0.99278	0.786667	0.948864	0.843229	0.945017	0.96831
1790	0.99278	0.773333	0.946023	0.83425	0.941781	0.966608
1791	0.99278	0.773333	0.946023	0.83425	0.941781	0.966608
1792	0.99278	0.786667	0.948864	0.843229	0.945017	0.96831
1793	0.99278	0.786667	0.948864	0.843229	0.945017	0.96831
1794	0.99278	0.786667	0.948864	0.843229	0.945017	0.96831
1795	0.99278	0.773333	0.946023	0.83425	0.941781	0.966608
1796	0.99278	0.773333	0.946023	0.83425	0.941781	0.966608
1797	0.99278	0.773333	0.946023	0.83425	0.941781	0.966608
1798	0.99278	0.773333	0.946023	0.83425	0.941781	0.966608
1799	0.99278	0.786667	0.948864	0.843229	0.945017	0.96831
1800	0.99278	0.786667	0.948864	0.843229	0.945017	0.96831
1801	0.99278	0.786667	0.948864	0.843229	0.945017	0.96831
1802	0.99278	0.786667	0.948864	0.843229	0.945017	0.96831
1803	0.99278	0.786667	0.948864	0.843229	0.945017	0.96831
1804	0.99278	0.773333	0.946023	0.83425	0.941781	0.966608
1805	0.99278	0.773333	0.946023	0.83425	0.941781	0.966608
1806	0.99278	0.773333	0.946023	0.83425	0.941781	0.966608
1807	0.99278	0.786667	0.948864	0.843229	0.945017	0.96831
1808	0.99278	0.786667	0.948864	0.843229	0.945017	0.96831
1809	0.99278	0.786667	0.948864	0.843229	0.945017	0.96831
1810	0.99278	0.786667	0.948864	0.843229	0.945017	0.96831
1811	0.99278	0.773333	0.946023	0.83425	0.941781	0.966608
1812	0.99278	0.773333	0.946023	0.83425	0.941781	0.966608
1813	0.99278	0.773333	0.946023	0.83425	0.941781	0.966608
1814	0.99278	0.773333	0.946023	0.83425	0.941781	0.966608
1815	0.99278	0.773333	0.946023	0.83425	0.941781	0.966608
1816	0.99278	0.773333	0.946023	0.83425	0.941781	0.966608
1817	0.99278	0.773333	0.946023	0.83425	0.941781	0.966608
1818	0.99278	0.773333	0.946023	0.83425	0.941781	0.966608
1819	0.99278	0.773333	0.946023	0.83425	0.941781	0.966608
1820	0.99278	0.773333	0.946023	0.83425	0.941781	0.966608
1821	0.99278	0.773333	0.946023	0.83425	0.941781	0.966608
1822	0.99278	0.773333	0.946023	0.83425	0.941781	0.966608
1823	0.99278	0.773333	0.946023	0.83425	0.941781	0.966608
1824	0.99278	0.773333	0.946023	0.83425	0.941781	0.966608
1825	0.99278	0.773333	0.946023	0.83425	0.941781	0.966608
1826	0.99278	0.773333	0.946023	0.83425	0.941781	0.966608
1827	0.99278	0.773333	0.946023	0.83425	0.941781	0.966608
1828	0.99278	0.773333	0.946023	0.83425	0.941781	0.966608
1829	0.99278	0.773333	0.946023	0.83425	0.941781	0.966608
1830	0.99278	0.773333	0.946023	0.83425	0.941781	0.966608
1831	0.99278	0.773333	0.946023	0.83425	0.941781	0.966608
1832	0.99278	0.773333	0.946023	0.83425	0.941781	0.966608
1833	0.99278	0.773333	0.946023	0.83425	0.941781	0.966608
1834	0.99278	0.773333	0.946023	0.83425	0.941781	0.966608
1835	0.99278	0.773333	0.946023	0.83425	0.941781	0.966608
1836	0.99278	0.773333	0.946023	0.83425	0.941781	0.966608
1837	0.99278	0.773333	0.946023	0.83425	0.941781	0.966608
1838	0.99278	0.773333	0.946023	0.83425	0.941781	0.966608
1839	0.98917	0.773333	0.943182	0.824899	0.941581	0.964789
1840	0.98917	0.773333	0.943182	0.824899	0.941581	0.964789
1841	0.98917	0.773333	0.943182	0.824899	0.941581	0.964789
1842	0.98917	0.773333	0.943182	0.824899	0.941581	0.964789
1843	0.98917	0.773333	0.943182	0.824899	0.941581	0.964789
1844	0.98917	0.773333	0.943182	0.824899	0.941581	0.964789
1845	0.98917	0.773333	0.943182	0.824899	0.941581	0.964789
1846	0.98917	0.773333	0.943182	0.824899	0.941581	0.964789
1847	0.98917	0.773333	0.943182	0.824899	0.941581	0.964789
1848	0.98917	0.773333	0.943182	0.824899	0.941581	0.964789
1849	0.98917	0.773333	0.943182	0.824899	0.941581	0.964789
1850	0.98917	0.773333	0.943182	0.824899	0.941581	0.964789
1851	0.99278	0.773333	0.946023	0.83425	0.941781	0.966608
1852	0.99278	0.773333	0.946023	0.83425	0.941781	0.966608
1853	0.99278	0.773333	0.946023	0.83425	0.941781	0.966608
1854	0.99278	0.773333	0.946023	0.83425	0.941781	0.966608
1855	0.99278	0.773333	0.946023	0.83425	0.941781	0.966608
1856	0.99278	0.773333	0.946023	0.83425	0.941781	0.966608
1857	0.99278	0.773333	0.946023	0.83425	0.941781	0.966608
1858	0.99278	0.773333	0.946023	0.83425	0.941781	0.966608
1859	0.99278	0.773333	0.946023	0.83425	0.941781	0.966608
1860	0.99278	0.773333	0.946023	0.83425	0.941781	0.966608
1861	0.99278	0.773333	0.946023	0.83425	0.941781	0.966608
1862	0.99278	0.773333	0.946023	0.83425	0.941781	0.966608
1863	0.99278	0.773333	0.946023	0.83425	0.941781	0.966608
1864	0.98917	0.773333	0.943182	0.824899	0.941581	0.964789
1865	0.98917	0.773333	0.943182	0.824899	0.941581	0.964789
1866	0.98917	0.773333	0.943182	0.824899	0.941581	0.964789
1867	0.98917	0.773333	0.943182	0.824899	0.941581	0.964789
1868	0.98917	0.773333	0.943182	0.824899	0.941581	0.964789
1869	0.98917	0.773333	0.943182	0.824899	0.941581	0.964789
1870	0.98917	0.773333	0.943182	0.824899	0.941581	0.964789
1871	0.98917	0.773333	0.943182	0.824899	0.941581	0.964789
1872	0.98917	0.773333	0.943182	0.824899	0.941581	0.964789
1873	0.98917	0.773333	0.943182	0.824899	0.941581	0.964789
1874	0.98917	0.773333	0.943182	0.824899	0.941581	0.964789
1875	0.98917	0.773333	0.943182	0.824899	0.941581	0.964789
1876	0.98917	0.773333	0.943182	0.824899	0.941581	0.964789
1877	0.98917	0.773333	0.943182	0.824899	0.941581	0.964789
1878	0.98917	0.773333	0.943182	0.824899	0.941581	0.964789
1879	0.98917	0.773333	0.943182	0.824899	0.941581	0.964789
1880	0.98917	0.773333	0.943182	0.824899	0.941581	0.964789
1881	0.98917	0.773333	0.943182	0.824899	0.941581	0.964789
1882	0.98917	0.773333	0.943182	0.824899	0.941581	0.964789
1883	0.98917	0.773333	0.943182	0.824899	0.941581	0.964789
1884	0.98917	0.773333	0.943182	0.824899	0.941581	0.964789
1885	0.98917	0.773333	0.943182	0.824899	0.941581	0.964789
1886	0.98917	0.773333	0.943182	0.824899	0.941581	0.964789
1887	0.98917	0.773333	0.943182	0.824899	0.941581	0.964789
1888	0.99278	0.773333	0.946023	0.83425	0.941781	0.966608
1889	0.99278	0.773333	0.946023	0.83425	0.941781	0.966608
1890	0.99278	0.773333	0.946023	0.83425	0.941781	0.966608
1891	0.99278	0.773333	0.946023	0.83425	0.941781	0.966608
1892	0.99278	0.773333	0.946023	0.83425	0.941781	0.966608
1893	0.99278	0.773333	0.946023	0.83425	0.941781	0.966608
1894	0.99278	0.773333	0.946023	0.83425	0.941781	0.966608
1895	0.99278	0.773333	0.946023	0.83425	0.941781	0.966608
1896	0.99278	0.773333	0.946023	0.83425	0.941781	0.966608
1897	0.99278	0.773333	0.946023	0.83425	0.941781	0.966608
1898	0.99278	0.773333	0.946023	0.83425	0.941781	0.966608
1899	0.98917	0.773333	0.943182	0.824899	0.941581	0.964789
1900	0.99278	0.773333	0.946023	0.83425	0.941781	0.966608
1901	0.99278	0.773333	0.946023	0.83425	0.941781	0.966608
1902	0.99278	0.76	0.943182	0.825237	0.938567	0.964912
1903	0.98917	0.773333	0.943182	0.824899	0.941581	0.964789
1904	0.98917	0.773333	0.943182	0.824899	0.941581	0.964789
1905	0.98917	0.773333	0.943182	0.824899	0.941581	0.964789
1906	0.98917	0.773333	0.943182	0.824899	0.941581	0.964789
1907	0.98917	0.773333	0.943182	0.824899	0.941581	0.964789
1908	0.98917	0.773333	0.943182	0.824899	0.941581	0.964789
1909	0.98917	0.773333	0.943182	0.824899	0.941581	0.964789
1910	0.98917	0.773333	0.943182	0.824899	0.941581	0.964789
1911	0.98917	0.773333	0.943182	0.824899	0.941581	0.964789
1912	0.98917	0.773333	0.943182	0.824899	0.941581	0.964789
1913	0.98917	0.773333	0.943182	0.824899	0.941581	0.964789
1914	0.98917	0.773333	0.943182	0.824899	0.941581	0.964789
1915	0.98917	0.773333	0.943182	0.824899	0.941581	0.964789
1916	0.98917	0.773333	0.943182	0.824899	0.941581	0.964789
1917	0.99278	0.773333	0.946023	0.83425	0.941781	0.966608
1918	0.99278	0.773333	0.946023	0.83425	0.941781	0.966608
1919	0.99278	0.773333	0.946023	0.83425	0.941781	0.966608
1920	0.99278	0.76	0.943182	0.825237	0.938567	0.964912
1921	0.99278	0.773333	0.946023	0.83425	0.941781	0.966608
1922	0.99278	0.76	0.943182	0.825237	0.938567	0.964912
1923	0.99278	0.76	0.943182	0.825237	0.938567	0.964912
1924	0.99278	0.76	0.943182	0.825237	0.938567	0.964912
1925	0.99278	0.76	0.943182	0.825237	0.938567	0.964912
1926	0.99278	0.76	0.943182	0.825237	0.938567	0.964912
1927	0.98917	0.76	0.940341	0.8158	0.938356	0.963093
1928	0.98917	0.76	0.940341	0.8158	0.938356	0.963093
1929	0.99278	0.76	0.943182	0.825237	0.938567	0.964912
1930	0.99278	0.76	0.943182	0.825237	0.938567	0.964912
1931	0.99278	0.76	0.943182	0.825237	0.938567	0.964912
1932	0.99278	0.773333	0.946023	0.83425	0.941781	0.966608
1933	0.99278	0.773333	0.946023	0.83425	0.941781	0.966608
1934	0.99278	0.773333	0.946023	0.83425	0.941781	0.966608
1935	0.99278	0.773333	0.946023	0.83425	0.941781	0.966608
1936	0.99278	0.773333	0.946023	0.83425	0.941781	0.966608
1937	0.99278	0.773333	0.946023	0.83425	0.941781	0.966608
1938	0.99278	0.773333	0.946023	0.83425	0.941781	0.966608
1939	0.99278	0.773333	0.946023	0.83425	0.941781	0.966608
1940	0.99278	0.773333	0.946023	0.83425	0.941781	0.966608
1941	0.99278	0.773333	0.946023	0.83425	0.941781	0.966608
1942	0.99278	0.773333	0.946023	0.83425	0.941781	0.966608
1943	0.99278	0.773333	0.946023	0.83425	0.941781	0.966608
1944	0.99278	0.773333	0.946023	0.83425	0.941781	0.966608
1945	0.99278	0.773333	0.946023	0.83425	0.941781	0.966608
1946	0.98917	0.76	0.940341	0.8158	0.938356	0.963093
1947	0.98917	0.76	0.940341	0.8158	0.938356	0.963093
1948	0.98917	0.76	0.940341	0.8158	0.938356	0.963093
1949	0.98917	0.76	0.940341	0.8158	0.938356	0.963093
1950	0.99278	0.76	0.943182	0.825237	0.938567	0.964912
1951	0.99278	0.76	0.943182	0.825237	0.938567	0.964912
1952	0.99278	0.76	0.943182	0.825237	0.938567	0.964912
1953	0.98917	0.773333	0.943182	0.824899	0.941581	0.964789
1954	0.98917	0.773333	0.943182	0.824899	0.941581	0.964789
1955	0.98917	0.773333	0.943182	0.824899	0.941581	0.964789
1956	0.98917	0.76	0.940341	0.8158	0.938356	0.963093
1957	0.98917	0.773333	0.943182	0.824899	0.941581	0.964789
1958	0.98917	0.773333	0.943182	0.824899	0.941581	0.964789
1959	0.98917	0.773333	0.943182	0.824899	0.941581	0.964789
1960	0.98917	0.76	0.940341	0.8158	0.938356	0.963093
1961	0.98917	0.76	0.940341	0.8158	0.938356	0.963093
1962	0.98917	0.76	0.940341	0.8158	0.938356	0.963093
1963	0.98917	0.76	0.940341	0.8158	0.938356	0.963093
1964	0.98917	0.76	0.940341	0.8158	0.938356	0.963093
1965	0.98917	0.76	0.940341	0.8158	0.938356	0.963093
1966	0.98917	0.76	0.940341	0.8158	0.938356	0.963093
1967	0.98917	0.76	0.940341	0.8158	0.938356	0.963093
1968	0.98917	0.76	0.940341	0.8158	0.938356	0.963093
1969	0.98917	0.76	0.940341	0.8158	0.938356	0.963093
1970	0.98917	0.76	0.940341	0.8158	0.938356	0.963093
1971	0.98917	0.76	0.940341	0.8158	0.938356	0.963093
1972	0.98917	0.76	0.940341	0.8158	0.938356	0.963093
1973	0.98917	0.76	0.940341	0.8158	0.938356	0.963093
1974	0.98917	0.76	0.940341	0.8158	0.938356	0.963093
1975	0.98917	0.76	0.940341	0.8158	0.938356	0.963093
1976	0.98917	0.76	0.940341	0.8158	0.938356	0.963093
1977	0.98917	0.76	0.940341	0.8158	0.938356	0.963093
1978	0.98917	0.76	0.940341	0.8158	0.938356	0.963093
1979	0.98917	0.76	0.940341	0.8158	0.938356	0.963093
1980	0.98917	0.773333	0.943182	0.824899	0.941581	0.964789
1981	0.98917	0.773333	0.943182	0.824899	0.941581	0.964789
1982	0.98917	0.773333	0.943182	0.824899	0.941581	0.964789
1983	0.98917	0.773333	0.943182	0.824899	0.941581	0.964789
1984	0.98917	0.773333	0.943182	0.824899	0.941581	0.964789
1985	0.98917	0.773333	0.943182	0.824899	0.941581	0.964789
1986	0.98917	0.773333	0.943182	0.824899	0.941581	0.964789
1987	0.98917	0.773333	0.943182	0.824899	0.941581	0.964789
1988	0.98917	0.773333	0.943182	0.824899	0.941581	0.964789
1989	0.98917	0.773333	0.943182	0.824899	0.941581	0.964789
1990	0.98917	0.773333	0.943182	0.824899	0.941581	0.964789
1991	0.98917	0.773333	0.943182	0.824899	0.941581	0.964789
1992	0.98917	0.773333	0.943182	0.824899	0.941581	0.964789
1993	0.98917	0.773333	0.943182	0.824899	0.941581	0.964789
1994	0.98917	0.773333	0.943182	0.824899	0.941581	0.964789
1995	0.98917	0.773333	0.943182	0.824899	0.941581	0.964789
1996	0.98917	0.773333	0.943182	0.824899	0.941581	0.964789
1997	0.98917	0.773333	0.943182	0.824899	0.941581	0.964789
1998	0.98917	0.773333	0.943182	0.824899	0.941581	0.964789
1999	0.98917	0.773333	0.943182	0.824899	0.941581	0.964789
[truncated: 91 more rows]
