# Supplementary material for: Identification of Microbiota Biomarkers With Orthologous Gene Annotation for Type 2 Diabetes
Source: Front Microbiol. 2021 Jul 9;12:711244. doi: 10.3389/fmicb.2021.711244 (PMC8299781; doi:10.3389/fmicb.2021.711244)
Supplement: Supplementary Table 6 — Performance of IFS for KO features with an interval of one. [file Table_6.XLSX]

## Sheet: Sheet1
Number of features	SN	SP	ACC	MCC	Precision	F1-measure
1	1	0	0.786932	N/A	0.786932	0.880763
2	0.978339	0.173333	0.806818	0.274839	0.813814	0.888525
3	0.978339	0.173333	0.806818	0.274839	0.813814	0.888525
4	0.967509	0.146667	0.792614	0.201958	0.807229	0.880131
5	0.974729	0.2	0.809659	0.295575	0.818182	0.889621
6	0.967509	0.24	0.8125	0.319289	0.824615	0.890365
7	0.974729	0.24	0.818182	0.342309	0.825688	0.89404
8	0.978339	0.213333	0.815341	0.324237	0.821212	0.892916
9	0.971119	0.24	0.815341	0.330524	0.825153	0.892206
10	0.960289	0.266667	0.8125	0.327927	0.82866	0.889632
11	0.956679	0.253333	0.806818	0.303446	0.825545	0.886288
12	0.963899	0.253333	0.8125	0.323515	0.826625	0.89
13	0.967509	0.293333	0.823864	0.376891	0.834891	0.896321
14	0.967509	0.293333	0.823864	0.376891	0.834891	0.896321
15	0.963899	0.346667	0.832386	0.41969	0.844937	0.900506
16	0.960289	0.32	0.823864	0.383542	0.839117	0.895623
17	0.949458	0.373333	0.826705	0.407744	0.848387	0.896082
18	0.938628	0.386667	0.821023	0.395192	0.849673	0.891938
19	0.949458	0.4	0.832386	0.432678	0.853896	0.899145
20	0.949458	0.386667	0.829545	0.420299	0.851133	0.897611
21	0.949458	0.413333	0.835227	0.44489	0.856678	0.900685
22	0.945848	0.426667	0.835227	0.448452	0.859016	0.900344
23	0.945848	0.386667	0.826705	0.411699	0.850649	0.895726
24	0.942238	0.44	0.835227	0.452153	0.861386	0.9
25	0.938628	0.413333	0.826705	0.41996	0.855263	0.895009
26	0.942238	0.4	0.826705	0.415776	0.852941	0.895369
27	0.935018	0.4	0.821023	0.399743	0.851974	0.891566
28	0.935018	0.386667	0.818182	0.38726	0.84918	0.890034
29	0.931408	0.373333	0.8125	0.366862	0.845902	0.886598
30	0.935018	0.386667	0.818182	0.38726	0.84918	0.890034
31	0.935018	0.426667	0.826705	0.424241	0.857616	0.894646
32	0.935018	0.426667	0.826705	0.424241	0.857616	0.894646
33	0.935018	0.426667	0.826705	0.424241	0.857616	0.894646
34	0.938628	0.426667	0.829545	0.43211	0.858086	0.896552
35	0.942238	0.48	0.84375	0.487266	0.87	0.904679
36	0.942238	0.48	0.84375	0.487266	0.87	0.904679
37	0.938628	0.48	0.840909	0.47932	0.869565	0.902778
38	0.935018	0.48	0.838068	0.471555	0.869128	0.90087
39	0.931408	0.466667	0.832386	0.452304	0.865772	0.897391
40	0.935018	0.466667	0.835227	0.45992	0.866221	0.899306
41	0.938628	0.533333	0.852273	0.5246	0.881356	0.909091
42	0.942238	0.506667	0.849432	0.510058	0.875839	0.907826
43	0.935018	0.52	0.846591	0.505767	0.877966	0.905594
44	0.931408	0.48	0.835227	0.463963	0.868687	0.898955
45	0.935018	0.48	0.838068	0.471555	0.869128	0.90087
46	0.938628	0.52	0.849432	0.513442	0.878378	0.907504
47	0.935018	0.533333	0.849432	0.516957	0.880952	0.90718
48	0.942238	0.533333	0.855114	0.53241	0.881757	0.910995
49	0.938628	0.506667	0.846591	0.502179	0.875421	0.905923
50	0.931408	0.546667	0.849432	0.520594	0.883562	0.906854
51	0.924188	0.546667	0.84375	0.50613	0.882759	0.902998
52	0.927798	0.533333	0.84375	0.502144	0.880137	0.903339
53	0.935018	0.52	0.846591	0.505767	0.877966	0.905594
54	0.931408	0.52	0.84375	0.498255	0.877551	0.903678
55	0.920578	0.506667	0.832386	0.465243	0.873288	0.896309
56	0.924188	0.533333	0.840909	0.49496	0.879725	0.901408
57	0.916968	0.533333	0.835227	0.48101	0.878893	0.897527
58	0.916968	0.546667	0.838068	0.492221	0.881944	0.899115
59	0.920578	0.546667	0.840909	0.499109	0.882353	0.90106
60	0.920578	0.586667	0.849432	0.532148	0.891608	0.905861
61	0.916968	0.586667	0.846591	0.525322	0.891228	0.903915
62	0.924188	0.533333	0.840909	0.49496	0.879725	0.901408
63	0.920578	0.546667	0.840909	0.499109	0.882353	0.90106
64	0.945848	0.613333	0.875	0.60494	0.900344	0.922535
65	0.938628	0.626667	0.872159	0.600149	0.902778	0.920354
66	0.945848	0.613333	0.875	0.60494	0.900344	0.922535
67	0.931408	0.64	0.869318	0.596015	0.905263	0.918149
68	0.931408	0.613333	0.863636	0.574861	0.898955	0.914894
69	0.931408	0.626667	0.866477	0.585474	0.902098	0.916519
70	0.938628	0.653333	0.877841	0.621025	0.909091	0.923623
71	0.935018	0.653333	0.875	0.613688	0.908772	0.921708
72	0.931408	0.653333	0.872159	0.606486	0.908451	0.919786
73	0.931408	0.64	0.869318	0.596015	0.905263	0.918149
74	0.935018	0.6	0.863636	0.571505	0.896194	0.915194
75	0.931408	0.613333	0.863636	0.574861	0.898955	0.914894
76	0.935018	0.6	0.863636	0.571505	0.896194	0.915194
77	0.931408	0.6	0.860795	0.564173	0.895833	0.913274
78	0.935018	0.626667	0.869318	0.592742	0.902439	0.91844
79	0.931408	0.6	0.860795	0.564173	0.895833	0.913274
80	0.931408	0.613333	0.863636	0.574861	0.898955	0.914894
81	0.935018	0.626667	0.869318	0.592742	0.902439	0.91844
82	0.931408	0.6	0.860795	0.564173	0.895833	0.913274
83	0.942238	0.626667	0.875	0.607702	0.903114	0.922261
84	0.935018	0.626667	0.869318	0.592742	0.902439	0.91844
85	0.935018	0.64	0.872159	0.60325	0.905594	0.920071
86	0.935018	0.64	0.872159	0.60325	0.905594	0.920071
87	0.935018	0.613333	0.866477	0.582161	0.899306	0.916814
88	0.935018	0.626667	0.869318	0.592742	0.902439	0.91844
89	0.931408	0.586667	0.857955	0.553406	0.892734	0.911661
90	0.931408	0.573333	0.855114	0.542556	0.889655	0.910053
91	0.931408	0.6	0.860795	0.564173	0.895833	0.913274
92	0.927798	0.546667	0.846591	0.51329	0.883162	0.90493
93	0.931408	0.613333	0.863636	0.574861	0.898955	0.914894
94	0.931408	0.626667	0.866477	0.585474	0.902098	0.916519
95	0.927798	0.626667	0.863636	0.578342	0.901754	0.914591
96	0.920578	0.64	0.860795	0.575086	0.904255	0.912343
97	0.920578	0.626667	0.857955	0.564461	0.90106	0.910714
98	0.920578	0.653333	0.863636	0.585643	0.907473	0.913978
99	0.920578	0.586667	0.849432	0.532148	0.891608	0.905861
100	0.927798	0.613333	0.860795	0.567699	0.898601	0.912966
101	0.938628	0.653333	0.877841	0.621025	0.909091	0.923623
102	0.942238	0.653333	0.880682	0.628502	0.909408	0.925532
103	0.942238	0.653333	0.880682	0.628502	0.909408	0.925532
104	0.935018	0.68	0.880682	0.634367	0.915194	0.925
105	0.931408	0.666667	0.875	0.616891	0.911661	0.921429
106	0.942238	0.64	0.877841	0.618137	0.90625	0.923894
107	0.935018	0.626667	0.869318	0.592742	0.902439	0.91844
108	0.938628	0.626667	0.872159	0.600149	0.902778	0.920354
109	0.920578	0.626667	0.857955	0.564461	0.90106	0.910714
110	0.924188	0.64	0.863636	0.581938	0.904594	0.914286
111	0.927798	0.613333	0.860795	0.567699	0.898601	0.912966
112	0.931408	0.613333	0.863636	0.574861	0.898955	0.914894
113	0.924188	0.613333	0.857955	0.560669	0.898246	0.911032
114	0.924188	0.613333	0.857955	0.560669	0.898246	0.911032
115	0.920578	0.626667	0.857955	0.564461	0.90106	0.910714
116	0.906137	0.613333	0.84375	0.527334	0.896429	0.901257
117	0.909747	0.613333	0.846591	0.533773	0.896797	0.903226
118	0.909747	0.613333	0.846591	0.533773	0.896797	0.903226
119	0.916968	0.613333	0.852273	0.546985	0.897527	0.907143
120	0.916968	0.626667	0.855114	0.557704	0.900709	0.908766
121	0.909747	0.6	0.84375	0.52294	0.893617	0.90161
122	0.909747	0.626667	0.849432	0.544534	0.9	0.904847
123	0.909747	0.613333	0.846591	0.533773	0.896797	0.903226
124	0.924188	0.666667	0.869318	0.602932	0.911032	0.917563
125	0.927798	0.64	0.866477	0.588912	0.90493	0.916221
126	0.927798	0.666667	0.872159	0.60985	0.911348	0.919499
127	0.935018	0.666667	0.877841	0.624059	0.911972	0.923351
128	0.931408	0.693333	0.880682	0.637512	0.918149	0.924731
129	0.931408	0.693333	0.880682	0.637512	0.918149	0.924731
130	0.931408	0.693333	0.880682	0.637512	0.918149	0.924731
131	0.931408	0.64	0.869318	0.596015	0.905263	0.918149
132	0.931408	0.64	0.869318	0.596015	0.905263	0.918149
133	0.931408	0.64	0.869318	0.596015	0.905263	0.918149
134	0.927798	0.666667	0.872159	0.60985	0.911348	0.919499
135	0.931408	0.666667	0.875	0.616891	0.911661	0.921429
136	0.938628	0.653333	0.877841	0.621025	0.909091	0.923623
137	0.938628	0.68	0.883523	0.641633	0.915493	0.926916
138	0.931408	0.68	0.877841	0.627232	0.914894	0.923077
139	0.927798	0.666667	0.872159	0.60985	0.911348	0.919499
140	0.927798	0.68	0.875	0.620222	0.914591	0.921147
141	0.927798	0.68	0.875	0.620222	0.914591	0.921147
142	0.927798	0.68	0.875	0.620222	0.914591	0.921147
143	0.931408	0.68	0.877841	0.627232	0.914894	0.923077
144	0.913357	0.666667	0.860795	0.582879	0.910072	0.911712
145	0.913357	0.653333	0.857955	0.572339	0.90681	0.910072
146	0.920578	0.68	0.869318	0.606563	0.913978	0.917266
147	0.927798	0.68	0.875	0.620222	0.914591	0.921147
148	0.927798	0.68	0.875	0.620222	0.914591	0.921147
149	0.924188	0.666667	0.869318	0.602932	0.911032	0.917563
150	0.924188	0.653333	0.866477	0.592468	0.907801	0.915921
151	0.927798	0.64	0.866477	0.588912	0.90493	0.916221
152	0.924188	0.653333	0.866477	0.592468	0.907801	0.915921
153	0.927798	0.666667	0.872159	0.60985	0.911348	0.919499
154	0.924188	0.653333	0.866477	0.592468	0.907801	0.915921
155	0.924188	0.653333	0.866477	0.592468	0.907801	0.915921
156	0.924188	0.626667	0.860795	0.571339	0.901408	0.912656
157	0.920578	0.626667	0.857955	0.564461	0.90106	0.910714
158	0.920578	0.626667	0.857955	0.564461	0.90106	0.910714
159	0.920578	0.626667	0.857955	0.564461	0.90106	0.910714
160	0.931408	0.626667	0.866477	0.585474	0.902098	0.916519
161	0.931408	0.653333	0.872159	0.606486	0.908451	0.919786
162	0.935018	0.64	0.872159	0.60325	0.905594	0.920071
163	0.931408	0.626667	0.866477	0.585474	0.902098	0.916519
164	0.935018	0.64	0.872159	0.60325	0.905594	0.920071
165	0.935018	0.653333	0.875	0.613688	0.908772	0.921708
166	0.935018	0.653333	0.875	0.613688	0.908772	0.921708
167	0.927798	0.653333	0.869318	0.599414	0.908127	0.917857
168	0.927798	0.653333	0.869318	0.599414	0.908127	0.917857
169	0.927798	0.653333	0.869318	0.599414	0.908127	0.917857
170	0.927798	0.653333	0.869318	0.599414	0.908127	0.917857
171	0.931408	0.653333	0.872159	0.606486	0.908451	0.919786
172	0.938628	0.626667	0.872159	0.600149	0.902778	0.920354
173	0.938628	0.626667	0.872159	0.600149	0.902778	0.920354
174	0.935018	0.64	0.872159	0.60325	0.905594	0.920071
175	0.938628	0.626667	0.872159	0.600149	0.902778	0.920354
176	0.938628	0.626667	0.872159	0.600149	0.902778	0.920354
177	0.935018	0.64	0.872159	0.60325	0.905594	0.920071
178	0.931408	0.64	0.869318	0.596015	0.905263	0.918149
179	0.935018	0.64	0.872159	0.60325	0.905594	0.920071
180	0.938628	0.64	0.875	0.610622	0.905923	0.921986
181	0.938628	0.64	0.875	0.610622	0.905923	0.921986
182	0.938628	0.64	0.875	0.610622	0.905923	0.921986
183	0.938628	0.64	0.875	0.610622	0.905923	0.921986
184	0.945848	0.64	0.880682	0.625801	0.906574	0.925795
185	0.942238	0.64	0.877841	0.618137	0.90625	0.923894
186	0.942238	0.64	0.877841	0.618137	0.90625	0.923894
187	0.935018	0.64	0.872159	0.60325	0.905594	0.920071
188	0.935018	0.64	0.872159	0.60325	0.905594	0.920071
189	0.935018	0.64	0.872159	0.60325	0.905594	0.920071
190	0.931408	0.626667	0.866477	0.585474	0.902098	0.916519
191	0.931408	0.626667	0.866477	0.585474	0.902098	0.916519
192	0.938628	0.64	0.875	0.610622	0.905923	0.921986
193	0.938628	0.64	0.875	0.610622	0.905923	0.921986
194	0.938628	0.64	0.875	0.610622	0.905923	0.921986
195	0.938628	0.68	0.883523	0.641633	0.915493	0.926916
196	0.935018	0.68	0.880682	0.634367	0.915194	0.925
197	0.945848	0.68	0.889205	0.656575	0.916084	0.930728
198	0.942238	0.666667	0.883523	0.6388	0.912587	0.927176
199	0.945848	0.666667	0.886364	0.646383	0.912892	0.929078
200	0.945848	0.72	0.897727	0.686797	0.925795	0.935714
